# Supplementary material for: Clinical impact of implementing a rapid-response team based on the Modified Early Warning Score in wards that offer emergency department support
Source: PLoS One. 2021 Nov 11;16(11):e0259577. doi: 10.1371/journal.pone.0259577 (PMC8584721; doi:10.1371/journal.pone.0259577)
Supplement: S1 Data — (XLS) [file pone.0259577.s001.xls]

## Sheet: Sheet1
Gender	Month	Length hospital stay	Specialty	Type of Ward	In-hospital death	External cause	Cluster diagnosis (CID-10 Chapters)	Main diagnosis	Bedtime	Period of study
1	1	4	3	0	0	0	16	1561	95	0
1	1	4	2	0	0	1	8	817	76	0
0	1	1	2	0	1	1	10	999	15	0
1	1	17	1	1	0	1	1	38	353	0
0	1	4	4	0	0	1	2	238	72	0
0	1	2	2	0	0	1	10	994	29	0
1	1	5	3	0	0	0	16	1611	80	0
1	1	6	6	0	0	1	8	803	71	0
1	1	9	1	1	1	1	2	220	195	0
0	1	2	6	0	0	1	1	89	26	0
1	1	1	3	0	0	0	16	1576	18	0
1	1	2	2	0	0	1	8	789	43	0
0	1	3	4	0	0	1	2	351	68	0
1	1	5	2	0	0	1	8	702	36	0
1	1	8	3	0	0	0	16	1583	50	0
1	1	26	1	1	0	1	9	886	239	0
0	1	3	2	0	0	1	13	1266	52	0
1	1	4	5	0	0	1	2	204	80	0
1	1	9	3	0	0	0	16	1638	194	0
1	1	76	6	0	1	0	16	1542	97	0
1	1	3	2	0	0	1	10	1101	21	0
1	1	15	5	0	0	0	16	1461	160	0
1	1	4	2	0	0	1	10	948	85	0
0	1	1	3	0	0	0	16	1758	23	0
0	1	21	1	1	0	1	4	469	392	0
0	1	31	1	1	1	0	16	1620	291	0
1	1	25	6	0	0	1	8	702	8	0
1	1	20	6	0	0	1	1	73	89	0
0	1	8	6	0	0	0	16	1638	70	0
1	1	2	5	0	0	0	16	1453	37	0
1	1	4	3	0	0	0	16	1577	77	0
1	1	8	6	0	0	1	8	789	118	0
0	1	66	1	1	1	1	9	863	575	0
1	1	8	2	0	0	0	16	1543	61	0
1	1	3	2	0	0	1	10	965	51	0
1	1	5	5	0	0	0	16	1470	11	0
1	1	3	3	0	0	0	16	1589	50	0
1	1	5	1	1	0	1	8	706	65	0
0	1	6	3	0	0	0	16	1623	138	0
0	1	2	3	0	0	0	16	1622	30	0
1	1	13	3	0	0	0	16	1623	293	0
1	1	2	2	0	0	1	9	878	36	0
1	1	15	2	0	0	1	1	89	325	0
0	1	10	6	0	0	1	3	419	38	0
0	1	31	6	0	1	1	8	750	168	0
0	1	9	2	0	0	1	14	1417	212	0
1	1	18	1	1	0	1	8	717	198	0
0	1	16	4	0	0	1	2	244	40	0
1	1	8	1	1	0	1	3	413	170	0
0	1	4	2	0	0	1	10	1084	62	0
1	1	4	2	0	0	1	10	1031	78	0
1	1	92	1	1	0	1	8	746	1948	0
0	1	5	6	0	0	1	1	89	92	0
0	1	24	6	0	0	1	2	292	277	0
0	1	2	3	0	0	0	16	1620	48	0
1	1	17	3	0	0	1	12	1199	156	0
1	1	18	6	0	0	1	2	184	54	0
0	1	33	3	0	0	0	16	1761	84	0
0	1	2	5	0	0	0	16	1456	48	0
0	1	7	4	0	0	1	2	238	139	0
1	1	15	3	0	0	0	16	1667	238	0
0	1	12	2	0	0	1	3	420	98	0
0	1	1	3	0	0	0	16	1757	8	0
1	1	23	6	0	0	1	10	1042	164	0
1	1	5	1	1	1	1	1	38	71	0
1	1	13	2	0	0	0	16	1466	42	0
0	1	12	6	0	0	1	2	238	88	0
0	1	12	1	1	1	1	1	38	172	0
1	1	8	1	1	0	1	1	4	183	0
1	1	8	2	0	0	1	8	789	170	0
0	1	1	4	0	0	1	2	238	22	0
1	1	22	1	1	1	1	1	38	68	0
1	1	5	3	0	0	0	16	1631	91	0
1	1	2	3	0	0	0	16	1637	45	0
0	1	3	3	0	0	0	16	1620	70	0
0	1	28	1	1	1	1	4	485	351	0
0	1	6	2	0	0	1	10	1084	124	0
1	1	26	3	0	0	0	16	1454	190	0
1	1	9	3	0	0	0	16	1745	210	0
1	1	49	6	0	0	1	8	687	135	0
0	1	8	6	0	0	1	8	789	48	0
0	1	10	2	0	1	1	2	167	219	0
1	1	4	3	0	0	0	16	1622	87	0
0	1	21	6	0	1	1	8	688	16	0
1	1	3	5	0	0	1	11	1105	63	0
1	1	2	2	0	0	1	10	1066	38	0
1	1	3	2	0	0	1	10	965	43	0
0	1	1	2	0	0	1	13	1267	20	0
1	1	2	3	0	0	0	16	1592	31	0
1	1	7	2	0	0	1	10	1099	137	0
1	1	2	1	1	0	1	2	207	41	0
1	1	3	3	0	0	0	16	1557	66	0
1	1	4	2	0	0	1	11	1112	88	0
1	1	1	2	0	0	1	10	966	17	0
1	1	3	3	0	0	0	16	1599	61	0
0	1	5	1	1	0	1	8	750	52	0
0	1	11	4	0	0	1	2	238	27	0
1	1	3	2	0	0	0	16	1744	45	0
1	1	3	2	0	0	0	16	1671	22	0
1	1	7	3	0	0	0	16	1578	155	0
0	1	5	4	0	0	1	2	351	99	0
1	1	61	1	1	1	1	10	1054	589	0
1	1	6	1	1	1	1	1	38	87	0
0	1	3	2	0	0	1	13	1268	64	0
1	1	3	5	0	0	1	11	1105	54	0
0	1	9	2	0	0	1	9	902	150	0
0	1	18	3	0	0	0	16	1636	140	0
1	1	24	3	0	0	1	12	1239	62	0
0	1	10	4	0	1	1	2	245	206	0
1	1	10	6	0	0	0	16	1657	95	0
1	1	2	3	0	0	0	16	1597	25	0
1	1	39	2	0	0	1	11	1112	923	0
1	1	16	6	0	0	1	1	75	60	0
1	1	2	2	0	0	0	16	1558	17	0
1	1	16	1	1	0	1	4	473	171	0
1	1	10	6	0	0	1	9	888	64	0
0	1	3	1	1	0	1	8	704	31	0
0	1	13	6	0	0	1	4	469	24	0
1	1	40	6	0	0	1	1	68	87	0
1	1	19	1	1	0	1	10	1042	380	0
1	1	6	2	0	0	0	16	1557	99	0
0	1	2	2	0	0	1	10	967	42	0
0	1	5	2	0	0	1	10	941	112	0
0	1	23	1	1	1	1	1	38	59	0
0	1	4	2	0	0	1	10	1084	86	0
1	1	2	5	0	0	1	6	654	32	0
1	1	4	3	0	0	0	16	1636	78	0
0	1	41	1	1	1	1	1	75	555	0
0	1	5	6	0	1	1	1	38	57	0
0	1	5	4	0	1	1	2	238	99	0
0	1	21	6	0	0	1	1	84	140	0
1	1	2	2	0	0	0	16	1520	25	0
1	1	3	3	0	0	0	16	1576	65	0
1	1	16	3	0	0	0	16	1577	362	0
0	1	3	4	0	0	1	2	351	72	0
0	1	3	5	0	0	1	11	1116	68	0
1	1	2	5	0	0	0	16	1455	25	0
1	1	11	1	1	0	1	2	391	184	0
1	1	14	1	1	1	1	3	423	280	0
0	1	5	3	0	0	0	16	1637	49	0
0	1	4	2	0	0	1	5	572	69	0
1	1	4	2	0	0	1	2	168	82	0
1	1	4	5	0	0	1	15	1441	73	0
1	1	4	3	0	0	0	16	1652	70	0
1	1	23	3	0	0	0	16	1531	365	0
1	1	7	2	0	0	1	10	1064	112	0
1	1	8	3	0	0	0	16	1579	184	0
1	1	15	1	1	0	1	10	1036	237	0
0	1	2	2	0	0	1	13	1269	45	0
1	1	9	6	0	1	1	1	105	192	0
0	1	3	1	1	0	1	2	310	45	0
1	1	2	5	0	0	0	16	1455	31	0
0	1	57	2	0	0	0	16	1470	734	0
1	1	1	5	0	0	1	11	1133	22	0
0	1	2	2	0	0	1	10	1066	14	0
1	1	14	1	1	0	1	11	1112	233	0
1	1	13	6	0	0	1	2	256	118	0
1	1	9	3	0	0	0	16	1637	201	0
1	1	4	2	0	0	0	16	1510	91	0
1	1	5	1	1	0	1	10	1066	74	0
1	1	4	3	0	0	0	16	1620	73	0
1	1	15	1	1	1	1	8	783	41	0
0	1	11	3	0	0	0	16	1638	242	0
0	1	2	2	0	0	1	13	1269	45	0
0	1	6	4	0	0	0	16	1772	127	0
0	1	10	3	0	0	0	16	1790	228	0
0	1	2	4	0	0	1	14	1351	34	0
1	1	4	3	0	0	0	16	1578	45	0
1	1	2	5	0	0	1	10	967	35	0
0	1	3	3	0	0	0	16	1623	16	0
1	1	12	3	0	0	0	16	1579	264	0
1	1	56	2	0	1	1	10	1034	326	0
0	1	19	6	0	0	1	8	710	97	0
1	1	3	6	0	0	1	1	104	45	0
1	1	4	3	0	0	0	16	1578	21	0
0	1	8	1	1	0	1	9	881	116	0
1	1	3	5	0	0	0	16	1620	29	0
0	1	4	2	0	0	1	4	469	50	0
1	1	3	3	0	0	0	16	1592	13	0
1	1	6	3	0	0	0	16	1611	106	0
0	1	5	2	0	0	1	8	789	112	0
1	1	5	2	0	0	1	8	807	70	0
0	1	4	5	0	0	0	16	1459	51	0
0	1	6	2	0	0	1	10	1067	120	0
0	1	25	6	0	0	1	1	46	46	0
1	1	13	2	0	0	1	8	836	100	0
1	1	10	3	0	0	0	16	1579	238	0
0	1	20	2	0	0	0	16	1468	150	0
1	1	3	2	0	0	1	2	180	22	0
0	1	2	2	0	0	1	10	1078	28	0
0	1	2	4	0	0	1	14	1351	28	0
1	1	18	1	1	0	1	8	713	214	0
1	1	8	2	0	0	1	2	181	132	0
1	1	7	3	0	0	0	16	1650	145	0
1	1	4	6	0	0	1	10	1054	77	0
0	1	21	1	1	0	1	5	541	190	0
0	1	1	2	0	0	1	10	966	15	0
0	1	3	4	0	0	1	14	1363	44	0
1	1	7	1	1	0	1	8	706	23	0
1	1	16	1	1	0	1	5	546	189	0
1	1	6	2	0	0	0	16	1543	103	0
1	1	7	3	0	0	0	16	1637	145	0
1	1	25	6	0	0	1	1	40	99	0
0	1	2	1	1	0	1	8	830	43	0
1	1	26	6	0	0	1	1	75	175	0
0	1	65	6	0	0	1	2	272	51	0
1	1	97	1	1	0	1	6	659	1751	0
0	1	23	1	1	0	1	1	38	493	0
1	1	8	3	0	0	0	16	1622	155	0
0	1	5	2	0	0	1	4	481	92	0
1	1	11	2	0	0	0	16	1729	261	0
1	1	9	6	0	0	1	8	707	119	0
0	1	4	4	0	0	1	2	351	76	0
1	1	6	1	1	0	1	4	500	44	0
1	1	12	1	1	0	1	3	418	282	0
1	1	5	2	0	0	1	13	1241	104	0
0	1	18	6	0	1	1	4	469	72	0
1	1	10	6	0	0	1	4	517	113	0
0	1	3	2	0	0	1	10	1084	45	0
1	1	8	3	0	0	0	16	1592	142	0
0	1	3	2	0	0	1	8	789	71	0
0	1	5	2	0	0	0	16	1637	55	0
0	1	15	3	0	0	0	16	1636	259	0
1	1	15	3	0	0	0	16	1656	339	0
0	1	28	3	0	0	0	16	1636	353	0
1	1	41	6	0	0	1	1	67	209	0
0	1	8	3	0	0	0	16	1559	175	0
0	1	2	4	0	0	1	14	1397	33	0
1	1	10	1	1	1	1	1	38	77	0
0	1	24	6	0	1	1	2	213	177	0
0	1	7	6	0	1	1	10	988	80	0
0	1	3	4	0	0	1	10	923	62	0
1	1	6	1	1	0	1	8	707	43	0
1	1	8	2	0	0	0	16	1782	160	0
1	1	11	3	0	0	0	16	1560	168	0
1	1	2	3	0	0	0	16	1621	19	0
1	1	17	3	0	0	0	16	1573	392	0
1	1	19	2	0	0	1	8	758	356	0
1	1	2	5	0	0	0	16	1455	29	0
0	1	14	1	1	0	1	6	596	332	0
1	1	5	1	1	0	1	1	4	111	0
0	1	6	1	1	0	1	10	1100	91	0
1	1	23	2	0	0	1	10	935	275	0
0	1	1	4	0	0	1	11	1106	13	0
1	1	2	2	0	0	1	10	966	10	0
1	1	22	1	1	1	1	2	183	44	0
1	1	42	6	0	0	1	9	847	131	0
1	1	4	1	1	0	1	9	865	14	0
0	1	28	1	1	0	1	9	865	543	0
0	1	15	1	1	0	1	8	694	159	0
0	1	12	6	0	0	1	8	700	23	0
0	1	11	2	0	0	1	4	469	260	0
0	1	2	2	0	0	1	10	1027	41	0
0	1	3	2	0	0	1	10	1035	49	0
1	1	4	2	0	0	0	16	1622	30	0
0	1	1	4	0	1	1	2	246	13	0
0	1	16	1	1	1	1	1	38	133	0
1	1	2	5	0	0	1	7	672	45	0
0	1	9	5	0	0	1	10	921	208	0
1	1	7	2	0	0	1	10	1078	155	0
1	1	5	3	0	0	0	16	1577	106	0
0	1	8	2	0	0	1	10	1084	180	0
0	1	18	6	0	1	1	1	38	347	0
0	1	8	3	0	0	0	16	1571	71	0
1	1	25	5	0	0	1	13	1302	152	0
0	1	7	1	1	0	1	8	711	47	0
1	1	5	1	1	0	1	2	308	94	0
0	1	1	2	0	0	1	2	265	20	0
1	1	3	2	0	0	1	1	40	43	0
0	1	4	4	0	0	1	2	351	68	0
0	1	2	1	1	1	1	2	211	33	0
1	1	39	6	0	1	1	2	265	65	0
0	1	1	4	0	0	1	2	249	20	0
0	1	4	2	0	0	1	10	967	85	0
1	1	16	3	0	0	0	16	1561	335	0
1	1	2	2	0	0	1	10	1027	22	0
0	1	2	2	0	0	1	4	481	34	0
0	1	27	3	0	0	0	16	1638	242	0
1	1	10	3	0	0	1	1	42	199	0
1	1	21	6	0	0	1	8	713	206	0
1	1	2	5	0	0	0	16	1457	24	0
0	1	14	1	1	0	1	3	423	330	0
1	1	6	1	1	0	1	9	863	23	0
1	2	2	1	1	0	0	16	1779	11	0
0	2	1	4	0	0	1	14	1363	18	0
0	2	145	3	0	0	0	16	1502	222	0
1	2	15	1	1	0	1	2	214	251	0
1	2	5	2	0	0	1	2	160	38	0
1	2	9	2	0	0	1	10	985	206	0
1	2	2	1	1	0	1	3	418	27	0
1	2	1	1	1	0	0	16	1727	23	0
1	2	7	1	1	0	1	10	1042	130	0
1	2	6	3	0	0	0	16	1623	137	0
1	2	6	2	0	1	1	2	181	120	0
0	2	3	4	0	0	1	14	1351	66	0
1	2	22	1	1	1	1	10	1042	258	0
0	2	5	2	0	0	1	10	1089	109	0
0	2	21	1	1	0	1	3	418	496	0
1	2	4	5	0	0	1	8	789	64	0
0	2	10	3	0	0	0	16	1561	160	0
1	2	4	3	0	0	0	16	1745	72	0
1	2	9	2	0	0	1	8	789	104	0
1	2	11	6	0	0	1	2	292	24	0
1	2	2	5	0	0	0	16	1598	20	0
0	2	1	2	0	0	1	13	1269	9	0
1	2	4	1	1	0	1	10	1070	41	0
1	2	17	3	0	0	0	16	1645	135	0
0	2	6	6	0	0	1	13	1266	12	0
1	2	13	6	0	0	1	8	750	98	0
1	2	3	3	0	0	0	16	1557	61	0
0	2	5	2	0	0	0	16	1563	109	0
1	2	2	3	0	0	0	16	1578	23	0
1	2	4	1	1	0	1	1	24	74	0
0	2	2	4	0	0	1	14	1354	40	0
1	2	2	5	0	0	1	10	982	27	0
1	2	3	3	0	0	0	16	1595	23	0
1	2	34	1	1	0	1	9	880	212	0
0	2	4	2	0	0	1	4	481	88	0
0	2	5	1	1	0	1	8	783	95	0
0	2	6	1	1	0	1	2	272	143	0
0	2	39	6	0	0	1	10	1054	238	0
1	2	5	3	0	0	1	8	789	70	0
1	2	7	2	0	0	1	10	1065	93	0
0	2	5	2	0	0	1	2	362	101	0
1	2	8	2	0	0	0	16	1771	165	0
0	2	6	3	0	0	0	16	1578	54	0
0	2	48	6	0	0	1	8	711	312	0
1	2	10	3	0	0	0	16	1638	216	0
0	2	1	4	0	0	1	14	1354	16	0
0	2	10	3	0	0	0	16	1559	164	0
1	2	9	1	1	0	1	1	7	210	0
0	2	1	6	0	0	1	1	89	20	0
1	2	1	2	0	0	1	10	1027	23	0
1	2	7	3	0	0	0	16	1571	45	0
1	2	3	5	0	0	1	10	923	41	0
0	2	21	6	0	0	1	2	211	190	0
0	2	17	6	0	0	1	12	1175	69	0
0	2	8	6	0	0	1	4	481	51	0
0	2	4	2	0	0	1	2	177	76	0
1	2	2	2	0	0	1	10	1101	25	0
1	2	8	6	0	0	1	8	777	91	0
1	2	15	6	0	0	1	12	1184	120	0
1	2	8	6	0	0	0	16	1771	61	0
1	2	21	6	0	0	1	8	700	85	0
1	2	15	1	1	0	1	12	1228	192	0
1	2	4	1	1	0	1	2	306	53	0
1	2	5	1	1	0	1	11	1112	83	0
0	2	3	3	0	0	0	16	1620	66	0
0	2	1	4	0	0	1	1	101	23	0
1	2	50	1	1	1	1	8	711	205	0
1	2	2	3	0	0	0	16	1577	44	0
1	2	2	3	0	0	0	16	1561	22	0
0	2	3	1	1	0	1	12	1177	62	0
0	2	3	3	0	0	0	16	1619	44	0
0	2	4	2	0	0	1	4	469	78	0
1	2	5	1	1	0	1	10	1042	68	0
0	2	4	5	0	0	1	2	351	71	0
0	2	7	1	1	0	1	8	694	153	0
0	2	2	3	0	0	0	16	1637	32	0
1	2	15	6	0	0	1	2	362	277	0
0	2	5	3	0	0	0	16	1558	115	0
1	2	4	2	0	0	0	16	1539	65	0
0	2	2	4	0	0	1	13	1308	26	0
1	2	2	3	0	0	0	16	1636	45	0
0	2	2	2	0	0	1	14	1382	14	0
0	2	2	2	0	0	1	10	985	37	0
0	2	5	2	0	0	1	4	469	97	0
1	2	16	1	1	0	1	2	307	285	0
0	2	10	1	1	0	1	9	881	50	0
1	2	11	5	0	0	0	16	1540	151	0
1	2	16	2	0	0	1	2	180	247	0
0	2	3	2	0	0	1	2	160	59	0
0	2	3	3	0	0	0	16	1589	32	0
1	2	4	5	0	0	1	10	927	91	0
1	2	5	1	1	0	1	10	1036	109	0
1	2	6	1	1	0	1	2	168	88	0
1	2	2	5	0	0	0	16	1454	15	0
1	2	3	1	1	0	1	13	1240	67	0
0	2	3	2	0	0	1	8	810	22	0
1	2	17	3	0	0	0	16	1646	284	0
1	2	4	1	1	0	1	1	109	78	0
0	2	5	4	0	0	1	2	243	106	0
0	2	12	4	0	0	1	2	239	141	0
0	2	4	1	1	0	1	9	863	70	0
0	2	7	2	0	0	1	3	430	149	0
1	2	98	6	0	0	1	1	6	21	0
1	2	2	2	0	0	1	10	965	41	0
1	2	6	3	0	0	0	16	1571	113	0
1	2	16	1	1	0	1	10	1036	188	0
1	2	20	6	0	1	1	1	68	171	0
0	2	12	6	0	0	1	14	1407	139	0
0	2	1	2	0	1	1	2	245	19	0
0	2	2	2	0	0	1	10	1066	26	0
0	2	4	4	0	0	1	2	351	77	0
0	2	17	1	1	0	1	9	886	122	0
0	2	7	4	0	0	1	2	245	26	0
0	2	3	4	0	0	1	13	1345	28	0
1	2	81	5	0	0	0	16	1453	141	0
0	2	7	2	0	0	0	16	1718	95	0
0	2	16	1	1	0	1	8	694	166	0
1	2	27	6	0	0	1	2	292	95	0
1	2	4	2	0	0	1	13	1267	86	0
1	2	2	5	0	0	1	11	1105	41	0
1	2	9	2	0	0	1	10	1085	200	0
0	2	4	2	0	0	1	10	1088	76	0
1	2	3	3	0	0	0	16	1611	56	0
1	2	15	3	0	0	1	2	284	86	0
1	2	2	3	0	0	0	16	1622	14	0
0	2	3	4	0	0	1	14	1351	44	0
0	2	3	4	0	0	1	13	1308	33	0
0	2	2	4	0	0	1	14	1351	20	0
0	2	8	5	0	0	1	13	1308	170	0
0	2	3	2	0	0	1	8	817	51	0
0	2	2	2	0	1	1	10	1031	40	0
1	2	7	6	0	0	0	16	1512	22	0
1	2	3	5	0	1	1	2	144	52	0
1	2	23	5	0	0	0	16	1489	146	0
1	2	3	3	0	0	0	16	1646	52	0
1	2	22	6	0	0	0	16	1453	9	0
1	2	9	2	0	1	1	10	1075	129	0
1	2	6	1	1	0	1	8	694	97	0
0	2	11	1	1	0	1	1	38	98	0
1	2	11	3	0	0	0	16	1641	235	0
1	2	12	3	0	0	0	16	1579	163	0
0	2	3	4	0	0	1	14	1351	50	0
0	2	8	6	0	1	1	8	694	60	0
1	2	6	1	1	0	1	1	60	133	0
0	2	9	2	0	0	1	8	806	203	0
0	2	2	2	0	0	0	16	1455	12	0
1	2	3	5	0	0	0	16	1445	44	0
0	2	8	3	0	0	0	16	1578	181	0
1	2	7	2	0	0	1	10	1009	46	0
0	2	2	5	0	0	1	2	342	27	0
0	2	14	6	0	0	1	12	1149	58	0
1	2	11	1	1	0	1	3	436	218	0
1	2	7	3	0	0	0	16	1638	117	0
1	2	6	2	0	0	1	10	1009	122	0
0	2	1	4	0	0	1	14	1359	12	0
1	2	14	3	0	0	0	16	1643	316	0
1	2	9	1	1	0	1	3	407	214	0
1	2	14	1	1	0	1	8	713	307	0
0	2	7	6	0	0	1	10	1078	31	0
1	2	10	1	1	0	1	1	109	44	0
0	2	14	2	0	0	1	10	1100	229	0
0	2	2	2	0	0	1	10	1100	28	0
1	2	3	5	0	0	0	16	1457	49	0
1	2	2	2	0	0	1	13	1267	28	0
1	2	3	2	0	0	1	10	1031	36	0
0	2	21	6	0	0	0	16	1694	47	0
1	2	5	3	0	0	0	16	1597	91	0
0	2	2	3	0	0	0	16	1758	42	0
1	2	56	2	0	0	0	16	1539	38	0
0	2	6	6	0	1	1	2	179	132	0
0	2	17	1	1	0	1	5	569	219	0
0	2	6	1	1	0	1	8	711	92	0
0	2	8	1	1	0	1	3	409	168	0
1	2	26	6	0	0	0	16	1622	272	0
0	2	1	5	0	0	1	13	1326	14	0
1	2	22	2	0	0	1	10	1092	500	0
1	2	6	2	0	0	1	2	172	109	0
0	2	2	2	0	0	1	10	1066	42	0
0	2	2	2	0	0	1	2	160	35	0
0	2	28	1	1	0	1	2	130	628	0
1	2	4	6	0	0	1	1	89	84	0
0	2	1	1	1	0	1	2	211	23	0
1	2	2	2	0	0	1	8	815	24	0
1	2	48	6	0	0	1	10	1085	245	0
0	2	4	5	0	0	1	2	351	78	0
0	2	6	6	0	0	1	8	783	12	0
0	2	1	2	0	0	1	13	1289	19	0
0	2	3	4	0	0	1	2	238	22	0
0	2	3	3	0	0	0	16	1689	64	0
1	2	22	3	0	0	0	16	1623	502	0
0	2	7	4	0	0	1	14	1394	128	0
0	2	9	4	0	0	1	2	243	21	0
0	2	8	6	0	0	1	14	1405	8	0
1	2	2	5	0	0	1	2	204	45	0
0	2	9	2	0	0	1	10	1020	205	0
1	2	3	1	1	1	1	1	4	58	0
0	2	5	2	0	0	1	10	1022	113	0
1	2	156	6	0	1	1	1	-1	446	0
1	2	6	3	0	0	0	16	1577	126	0
1	2	4	6	0	1	1	2	184	32	0
1	2	1	2	0	0	1	10	1099	22	0
1	2	23	2	0	0	1	3	442	524	0
1	2	10	3	0	0	0	16	1638	190	0
0	2	3	4	0	0	1	2	351	51	0
0	2	23	1	1	1	1	4	466	548	0
1	2	11	6	0	1	1	2	174	78	0
0	2	6	1	1	0	1	10	1054	88	0
1	2	2	1	1	0	1	1	7	28	0
0	2	1	2	0	0	1	14	1416	12	0
0	2	2	2	0	0	1	10	1048	44	0
1	2	11	3	0	0	0	16	1657	166	0
1	2	4	5	0	0	0	16	1451	75	0
1	2	43	6	0	0	1	1	72	159	0
0	2	4	3	0	0	0	16	1559	41	0
1	2	15	3	0	0	0	16	1473	217	0
1	2	35	3	0	0	0	16	1636	816	0
1	2	16	3	0	0	0	16	1635	362	0
0	2	13	1	1	0	1	1	109	126	0
1	2	10	1	1	0	1	4	478	110	0
1	2	10	3	0	0	0	16	1578	161	0
1	2	5	2	0	0	1	10	1010	20	0
0	2	24	3	0	0	1	12	1228	476	0
0	2	2	4	0	0	1	14	1354	44	0
1	2	13	1	1	0	1	9	881	8	0
1	2	31	3	0	0	0	16	1636	551	0
1	2	13	6	0	0	1	2	256	100	0
1	2	6	3	0	0	0	16	1636	71	0
0	2	1	3	0	1	0	16	1620	13	0
0	2	11	2	0	0	0	16	1744	143	0
1	2	3	2	0	0	0	16	1473	17	0
1	2	20	1	1	0	1	8	715	198	0
0	2	10	1	1	0	1	8	702	188	0
0	2	2	1	1	0	1	1	109	20	0
0	2	2	6	0	0	1	13	1267	16	0
1	2	27	3	0	0	0	16	1619	161	0
0	2	3	4	0	0	1	2	351	65	0
1	2	9	6	0	0	1	8	789	20	0
1	2	2	2	0	0	1	10	951	45	0
0	2	4	4	0	0	1	13	1260	52	0
1	2	4	6	0	0	1	13	1267	19	0
1	2	6	6	0	0	1	8	811	92	0
0	2	2	2	0	0	0	16	1684	44	0
1	2	14	3	0	0	0	16	1619	34	0
0	2	11	1	1	0	1	8	817	235	0
1	2	3	5	0	0	0	16	1535	34	0
0	3	10	1	1	1	1	1	38	95	0
1	3	8	3	0	0	0	16	1578	34	0
0	3	4	3	0	0	0	16	1623	93	0
0	3	1	6	0	0	1	8	752	19	0
0	3	42	6	0	0	1	1	67	831	0
0	3	10	5	0	0	1	10	924	222	0
0	3	7	2	0	0	1	11	1107	152	0
1	3	4	3	0	0	0	16	1638	90	0
1	3	3	1	1	0	1	8	707	19	0
1	3	77	1	1	0	1	1	38	1134	0
1	3	48	6	0	1	1	10	1100	9	0
1	3	10	1	1	1	1	2	279	89	0
1	3	1	5	0	0	1	2	147	17	0
0	3	7	1	1	0	1	8	707	50	0
1	3	21	6	0	0	1	10	1042	238	0
0	3	8	3	0	0	1	12	1199	92	0
1	3	8	1	1	0	0	16	1700	50	0
0	3	6	1	1	0	1	8	702	142	0
1	3	6	3	0	0	0	16	1636	135	0
1	3	15	1	1	1	1	6	659	161	0
0	3	14	2	0	0	1	12	1229	320	0
1	3	24	6	0	1	1	1	38	120	0
1	3	44	2	0	1	1	10	953	479	0
1	3	42	3	0	0	0	16	1486	659	0
0	3	4	2	0	0	1	13	1268	85	0
0	3	1	5	0	0	1	14	1357	22	0
0	3	3	6	0	0	1	10	1100	12	0
1	3	25	6	0	0	0	16	1790	216	0
0	3	11	4	0	0	1	2	238	242	0
1	3	17	3	0	0	0	16	1578	328	0
1	3	4	1	1	0	1	8	702	45	0
1	3	31	1	1	0	1	9	857	282	0
1	3	10	6	0	0	1	13	1290	43	0
1	3	5	5	0	0	0	16	1681	77	0
0	3	3	3	0	0	0	16	1591	23	0
0	3	11	4	0	0	1	13	1321	10	0
1	3	17	1	1	1	1	2	316	369	0
1	3	2	1	1	0	1	9	863	25	0
0	3	2	2	0	0	1	13	1308	7	0
0	3	10	2	0	0	1	4	469	221	0
0	3	9	1	1	0	1	9	893	87	0
1	3	23	1	1	0	1	8	700	189	0
0	3	2	4	0	0	1	2	351	47	0
1	3	2	1	1	0	1	2	306	24	0
1	3	32	1	1	1	1	2	310	695	0
1	3	3	2	0	0	0	16	1540	59	0
0	3	1	2	0	0	1	10	966	15	0
1	3	4	3	0	0	0	16	1596	47	0
1	3	11	3	0	0	0	16	1641	231	0
1	3	4	5	0	0	0	16	1671	73	0
1	3	8	2	0	0	0	16	1511	180	0
1	3	6	1	1	0	1	8	750	70	0
1	3	37	6	0	0	0	16	1652	520	0
0	3	2	1	1	0	1	3	413	25	0
0	3	7	4	0	0	1	2	243	158	0
1	3	23	1	1	0	1	8	700	91	0
1	3	1	5	0	0	1	2	367	19	0
1	3	6	1	1	0	1	8	706	48	0
0	3	5	2	0	0	1	13	1269	97	0
0	3	2	5	0	0	1	9	870	41	0
1	3	13	3	0	0	0	16	1501	255	0
0	3	2	4	0	0	1	2	351	23	0
0	3	8	1	1	0	1	8	750	110	0
0	3	8	1	1	0	1	8	750	123	0
0	3	5	2	0	0	1	10	1066	103	0
0	3	6	2	0	0	1	10	1084	74	0
1	3	3	3	0	0	0	16	1637	22	0
1	3	10	1	1	0	1	8	696	198	0
1	3	2	1	1	0	0	16	1728	41	0
0	3	26	3	0	0	0	16	1471	180	0
1	3	33	2	0	0	1	2	256	481	0
0	3	8	3	0	0	0	16	1559	181	0
1	3	1	2	0	0	0	16	1743	14	0
1	3	18	2	0	0	0	16	1505	401	0
0	3	10	1	1	0	1	9	893	24	0
0	3	11	2	0	0	0	16	1510	223	0
0	3	2	3	0	0	0	16	1591	24	0
1	3	3	3	0	0	0	16	1578	39	0
0	3	5	4	0	0	1	2	326	109	0
1	3	14	6	0	0	0	16	1620	198	0
1	3	23	1	1	0	1	8	750	50	0
0	3	8	3	0	0	0	16	1623	154	0
1	3	32	1	1	1	1	8	775	742	0
0	3	51	1	1	0	1	1	38	769	0
1	3	33	1	1	0	1	3	418	765	0
1	3	9	6	0	0	1	4	469	22	0
0	3	25	4	0	0	1	2	238	122	0
0	3	6	4	0	0	1	2	352	81	0
0	3	9	2	0	0	1	10	1072	194	0
0	3	1	2	0	0	1	13	1266	18	0
0	3	2	4	0	0	1	14	1361	36	0
0	3	4	5	0	0	1	11	1105	93	0
1	3	4	5	0	0	0	16	1459	79	0
0	3	2	1	1	0	1	8	702	43	0
1	3	4	1	1	1	1	2	211	80	0
1	3	9	1	1	0	1	2	264	208	0
1	3	20	1	1	1	1	8	696	137	0
0	3	2	2	0	0	1	9	867	45	0
1	3	3	2	0	0	1	10	967	17	0
1	3	6	1	1	1	1	2	306	140	0
1	3	23	3	0	0	0	16	1638	391	0
1	3	11	1	1	0	1	8	702	96	0
1	3	10	3	0	0	0	16	1559	150	0
1	3	1	1	1	1	1	2	303	11	0
1	3	35	6	0	0	1	2	337	158	0
1	3	1	5	0	0	1	10	1098	12	0
1	3	12	6	0	0	0	16	1591	136	0
1	3	13	6	0	0	1	12	1175	72	0
1	3	11	3	0	0	0	16	1501	174	0
0	3	6	2	0	0	1	4	506	121	0
0	3	3	3	0	0	1	14	1353	44	0
1	3	6	1	1	0	1	8	750	53	0
0	3	10	6	0	0	1	8	789	24	0
1	3	36	6	0	0	1	8	711	246	0
0	3	5	2	0	0	1	8	789	115	0
1	3	18	3	0	0	0	16	1529	429	0
1	3	7	2	0	0	0	16	1512	134	0
0	3	2	4	0	0	1	14	1373	30	0
1	3	4	6	0	0	0	16	1454	9	0
0	3	6	4	0	0	1	2	238	7	0
1	3	5	1	1	0	0	16	1547	39	0
1	3	15	1	1	1	1	2	124	197	0
1	3	7	3	0	0	0	16	1561	38	0
0	3	3	3	0	0	0	16	1620	16	0
0	3	19	1	1	0	1	10	1054	241	0
0	3	5	4	0	0	0	16	1745	57	0
1	3	11	6	0	0	1	1	75	93	0
1	3	20	3	0	0	0	16	1643	468	0
0	3	2	2	0	0	1	4	522	45	0
1	3	20	5	0	0	0	16	1512	475	0
1	3	67	2	0	0	0	16	1540	906	0
0	3	23	6	0	0	1	8	694	417	0
0	3	2	4	0	0	1	14	1351	35	0
0	3	7	2	0	0	1	3	430	162	0
1	3	9	5	0	0	0	16	1456	197	0
1	3	2	2	0	0	1	13	1266	42	0
1	3	5	2	0	0	1	10	1085	95	0
0	3	6	2	0	0	1	10	1084	123	0
1	3	5	3	0	0	0	16	1529	67	0
0	3	3	2	0	0	0	16	1545	42	0
0	3	8	6	0	0	1	1	68	28	0
0	3	7	1	1	0	1	8	711	115	0
1	3	7	1	1	0	1	3	418	105	0
1	3	10	2	0	0	1	10	1009	184	0
0	3	1	2	0	0	1	14	1383	14	0
1	3	10	3	0	0	0	16	1641	162	0
0	3	11	6	0	0	1	10	1084	194	0
1	3	2	2	0	0	1	8	789	27	0
1	3	11	5	0	0	0	16	1578	46	0
1	3	4	1	1	0	1	10	1101	82	0
0	3	26	6	0	0	1	1	38	145	0
0	3	6	3	0	0	0	16	1659	143	0
1	3	3	1	1	0	1	1	38	63	0
0	3	100	3	0	0	0	16	1745	20	0
0	3	8	1	1	0	1	8	702	191	0
1	3	42	6	0	0	1	1	4	107	0
1	3	7	1	1	0	1	5	562	76	0
1	3	55	6	0	1	0	16	1461	233	0
0	3	2	2	0	0	1	10	1066	27	0
0	3	2	4	0	0	1	14	1351	35	0
1	3	2	2	0	0	1	10	1027	40	0
1	3	5	1	1	1	1	8	696	107	0
0	3	10	5	0	0	1	10	923	161	0
1	3	10	3	0	0	0	16	1636	80	0
1	3	57	3	0	0	0	16	1573	77	0
0	3	16	1	1	0	1	2	228	340	0
1	3	4	6	0	0	1	9	881	84	0
1	3	4	2	0	0	1	10	1036	75	0
0	3	1	2	0	0	1	10	1010	21	0
1	3	6	6	0	0	1	2	190	29	0
0	3	10	1	1	0	1	9	886	121	0
0	3	3	1	1	1	1	2	238	44	0
0	3	2	2	0	0	1	2	365	43	0
0	3	10	3	0	0	0	16	1559	228	0
1	3	5	3	0	0	0	16	1637	38	0
0	3	3	2	0	0	1	10	1060	24	0
0	3	1	1	1	0	1	8	696	17	0
0	3	3	2	0	0	1	10	942	71	0
0	3	8	4	0	0	0	16	1745	182	0
1	3	7	3	0	0	1	11	1108	64	0
0	3	5	6	0	0	0	16	1587	102	0
1	3	4	3	0	0	0	16	1535	78	0
1	3	11	6	0	0	1	1	67	60	0
1	3	17	3	0	0	0	16	1643	363	0
1	3	5	5	0	0	0	16	1483	98	0
1	3	4	2	0	0	1	2	265	41	0
0	3	2	4	0	0	0	16	1523	29	0
0	3	6	2	0	0	1	1	89	33	0
0	3	3	2	0	0	1	4	473	49	0
0	3	6	1	1	0	1	1	89	116	0
1	3	5	2	0	0	1	8	787	103	0
0	3	6	2	0	0	1	8	810	121	0
0	3	11	1	1	0	1	8	711	104	0
1	3	7	1	1	0	1	3	418	163	0
1	3	4	2	0	0	1	10	1014	71	0
0	3	18	4	0	0	0	16	1745	14	0
0	3	12	2	0	0	0	16	1512	238	0
1	3	5	3	0	0	1	8	696	51	0
1	3	19	3	0	0	0	16	1641	210	0
1	3	5	3	0	0	0	16	1589	38	0
1	3	6	5	0	0	0	16	1450	143	0
0	3	3	4	0	0	1	2	351	49	0
0	3	2	1	1	0	1	8	694	43	0
1	3	2	5	0	0	0	16	1455	24	0
0	3	3	5	0	0	1	2	238	30	0
1	3	2	2	0	0	1	10	1100	31	0
0	3	10	6	0	0	1	1	73	65	0
0	3	14	6	0	0	1	1	73	144	0
0	3	12	4	0	0	1	13	1344	40	0
1	3	39	1	1	0	1	8	777	437	0
1	3	21	1	1	0	1	10	1042	319	0
1	3	28	1	1	0	1	8	750	293	0
0	3	5	3	0	0	0	16	1621	58	0
0	3	3	3	0	0	0	16	1611	12	0
1	3	1	2	0	0	1	8	825	23	0
0	3	7	1	1	0	1	8	702	91	0
1	3	12	6	0	0	1	10	1054	73	0
1	3	6	1	1	0	1	8	758	23	0
1	3	5	1	1	0	1	2	181	50	0
0	3	20	1	1	1	0	16	1620	318	0
1	3	1	6	0	1	1	2	150	8	0
0	3	5	1	1	0	1	5	530	58	0
1	3	1	2	0	0	1	10	966	19	0
0	3	4	2	0	0	0	16	1628	47	0
1	3	8	3	0	0	0	16	1578	42	0
1	3	2	3	0	0	0	16	1631	24	0
0	3	7	4	0	0	1	2	238	146	0
1	3	19	6	0	0	1	1	73	25	0
1	3	8	2	0	0	1	9	902	191	0
1	3	11	1	1	0	1	6	628	193	0
0	3	3	1	1	0	1	2	369	20	0
1	3	4	1	1	0	1	8	755	62	0
1	3	1	3	0	0	0	16	1652	21	0
1	3	21	2	0	0	0	16	1545	233	0
1	3	21	3	0	0	0	16	1637	476	0
1	3	18	3	0	0	0	16	1636	363	0
0	3	1	4	0	0	1	8	692	12	0
1	3	11	1	1	0	1	10	1054	255	0
1	3	21	6	0	0	1	8	806	162	0
1	3	7	6	0	1	1	1	16	43	0
1	3	2	2	0	0	1	10	965	35	0
1	3	7	1	1	0	1	1	38	48	0
1	3	11	2	0	0	1	1	-1	240	0
0	3	3	2	0	0	0	16	1669	70	0
1	3	30	3	0	0	0	16	1637	161	0
0	3	5	1	1	0	1	12	1187	67	0
1	3	5	5	0	0	0	16	1454	113	0
0	3	4	2	0	0	1	2	168	89	0
0	3	7	2	0	0	1	10	1072	98	0
1	3	22	2	0	0	0	16	1508	115	0
0	3	4	4	0	0	1	2	249	84	0
1	3	6	1	1	0	1	8	706	47	0
1	3	5	2	0	0	1	10	1084	76	0
1	3	26	6	0	0	0	16	1636	93	0
1	3	2	3	0	0	0	16	1634	18	0
1	3	3	1	1	0	1	8	729	51	0
1	3	1	1	1	0	1	9	846	22	0
1	3	60	6	0	0	1	1	75	167	0
0	3	6	1	1	0	1	10	1036	123	0
1	3	26	1	1	0	1	8	694	397	0
0	3	4	2	0	0	1	8	789	73	0
1	3	3	5	0	0	0	16	1483	52	0
1	3	11	3	0	0	0	16	1790	132	0
1	3	11	6	0	0	1	1	12	27	0
1	3	19	3	0	0	0	16	1637	354	0
0	3	3	2	0	0	1	10	1078	56	0
1	3	26	3	0	0	0	16	1637	337	0
1	3	11	1	1	0	1	2	256	260	0
0	3	18	1	1	0	1	8	696	339	0
1	3	3	3	0	0	0	16	1571	32	0
1	3	2	2	0	0	0	16	1543	33	0
1	3	19	1	1	0	1	6	617	160	0
1	3	3	5	0	0	0	16	1459	53	0
1	3	6	3	0	0	0	16	1748	15	0
1	3	6	1	1	0	1	10	1042	75	0
1	3	32	3	0	0	0	16	1667	209	0
0	3	37	3	0	0	1	12	1161	65	0
1	3	38	1	1	0	1	1	4	313	0
1	3	5	3	0	0	0	16	1634	99	0
0	3	61	3	0	0	0	16	1559	566	0
0	3	7	6	0	0	1	8	750	31	0
0	4	6	1	1	1	1	1	38	81	0
1	4	15	1	1	0	1	8	700	276	0
1	4	2	2	0	0	1	13	1295	21	0
1	4	3	2	0	0	1	10	1089	71	0
1	4	6	3	0	0	0	16	1459	120	0
1	4	26	1	1	0	1	9	881	263	0
1	4	5	6	0	0	0	16	1500	67	0
0	4	3	3	0	0	0	16	1757	52	0
1	4	9	3	0	0	0	16	1501	54	0
1	4	7	1	1	0	1	10	1042	49	0
1	4	8	1	1	0	1	2	211	163	0
0	4	2	2	0	0	1	14	1381	44	0
0	4	2	2	0	0	1	13	1251	37	0
0	4	2	2	0	0	1	10	966	24	0
0	4	18	3	0	0	0	16	1631	410	0
0	4	8	3	0	0	0	16	1636	138	0
0	4	6	4	0	0	0	16	1742	124	0
0	4	13	5	0	0	0	16	1561	177	0
0	4	16	1	1	0	1	9	912	240	0
1	4	7	1	1	0	1	8	711	72	0
1	4	6	2	0	0	0	16	1510	124	0
1	4	1	2	0	0	1	10	1084	15	0
0	4	47	6	0	1	1	4	469	40	0
1	4	2	2	0	0	1	10	966	43	0
1	4	15	6	0	0	0	16	1509	49	0
1	4	8	6	0	0	1	8	807	34	0
0	4	7	1	1	0	1	10	1100	97	0
0	4	3	4	0	0	1	2	351	43	0
1	4	9	1	1	0	1	13	1260	116	0
1	4	10	1	1	0	1	1	38	117	0
1	4	1	2	0	0	1	10	966	18	0
1	4	7	3	0	0	0	16	1579	118	0
0	4	2	2	0	0	1	13	1267	28	0
1	4	6	1	1	0	1	4	459	95	0
1	4	3	1	1	0	1	8	696	67	0
1	4	20	3	0	0	0	16	1468	49	0
0	4	2	4	0	0	1	2	351	46	0
1	4	11	3	0	0	0	16	1655	84	0
1	4	7	6	0	0	1	8	702	40	0
1	4	5	2	0	0	0	16	1525	94	0
1	4	6	3	0	0	0	16	1573	114	0
1	4	2	1	1	1	1	9	896	20	0
1	4	4	5	0	0	1	11	1105	88	0
1	4	4	1	1	1	1	8	750	83	0
1	4	11	6	0	0	1	1	16	115	0
1	4	30	1	1	0	1	13	1260	571	0
0	4	3	4	0	0	1	14	1351	44	0
0	4	10	4	0	0	1	2	249	9	0
1	4	7	6	0	0	1	8	717	78	0
0	4	8	1	1	0	1	1	38	183	0
0	4	6	2	0	0	0	16	1671	97	0
1	4	2	2	0	0	1	9	902	24	0
0	4	9	2	0	0	1	12	1199	192	0
0	4	4	2	0	0	1	8	794	52	0
1	4	17	3	0	0	0	16	1638	283	0
0	4	25	6	0	0	1	5	578	16	0
1	4	24	1	1	0	1	2	306	162	0
1	4	1	2	0	0	0	16	1740	8	0
1	4	8	3	0	0	0	16	1619	162	0
1	4	4	2	0	0	1	15	1443	36	0
1	4	3	5	0	0	0	16	1455	41	0
1	4	44	2	0	0	1	9	898	743	0
0	4	6	1	1	0	1	2	292	92	0
0	4	10	6	0	0	0	16	1745	66	0
0	4	1	2	0	0	1	10	966	8	0
1	4	2	1	1	0	1	4	490	44	0
1	4	14	6	0	0	1	1	13	83	0
1	4	3	1	1	0	1	5	574	48	0
0	4	10	2	0	0	1	10	1067	54	0
1	4	9	1	1	0	1	8	750	127	0
0	4	1	2	0	0	1	10	966	18	0
1	4	3	3	0	0	0	16	1652	27	0
0	4	14	3	0	0	0	16	1638	213	0
0	4	8	2	0	0	0	16	1542	85	0
1	4	58	1	1	0	1	10	1042	1238	0
0	4	6	2	0	0	1	10	1084	127	0
0	4	5	4	0	0	1	2	249	87	0
0	4	9	3	0	0	0	16	1622	194	0
0	4	1	6	0	0	1	1	38	23	0
0	4	16	6	0	0	1	10	996	81	0
1	4	10	1	1	0	1	13	1289	158	0
1	4	17	6	0	0	1	1	94	15	0
1	4	18	2	0	0	1	10	1100	267	0
1	4	2	2	0	0	1	1	89	42	0
1	4	1	2	0	0	1	13	1267	16	0
1	4	5	6	0	0	1	8	789	46	0
1	4	21	6	0	0	0	16	1456	93	0
0	4	1	1	1	0	1	1	40	15	0
1	4	4	1	1	0	1	4	512	40	0
1	4	6	5	0	0	0	16	1450	139	0
0	4	13	6	0	0	1	1	68	93	0
0	4	1	2	0	0	1	2	351	17	0
0	4	17	6	0	0	1	8	713	271	0
1	4	26	3	0	0	0	16	1637	595	0
1	4	13	1	1	0	1	8	734	27	0
0	4	32	6	0	0	1	2	314	11	0
1	4	2	6	0	0	1	1	4	19	0
0	4	9	6	0	0	0	16	1561	66	0
0	4	3	4	0	0	1	2	249	69	0
0	4	25	4	0	0	1	2	248	62	0
1	4	5	1	1	0	1	8	724	99	0
0	4	3	1	1	0	1	1	38	33	0
1	4	4	1	1	1	1	2	280	38	0
0	4	8	1	1	0	1	5	573	99	0
0	4	19	6	0	1	1	10	1100	14	0
0	4	3	1	1	1	1	9	898	56	0
1	4	16	3	0	0	0	16	1636	363	0
1	4	11	3	0	0	0	16	1636	215	0
0	4	4	4	0	0	1	2	351	73	0
0	4	2	4	0	0	1	14	1351	31	0
0	4	20	3	0	0	0	16	1636	443	0
1	4	2	2	0	0	0	16	1503	20	0
1	4	7	2	0	0	0	16	1512	63	0
0	4	4	5	0	0	0	16	1459	95	0
1	4	3	5	0	0	0	16	1519	55	0
1	4	11	3	0	0	0	16	1659	201	0
1	4	3	1	1	1	1	5	537	32	0
1	4	22	1	1	0	1	8	787	410	0
0	4	6	4	0	0	1	8	807	120	0
0	4	2	5	0	0	1	6	609	22	0
1	4	18	6	0	0	1	4	523	29	0
0	4	17	2	0	0	0	16	1514	387	0
1	4	2	5	0	0	1	9	909	24	0
0	4	2	2	0	0	1	10	1101	31	0
0	4	17	1	1	0	1	6	628	293	0
0	4	22	6	0	0	1	8	711	219	0
0	4	4	2	0	0	1	8	694	48	0
1	4	12	1	1	0	1	10	1042	280	0
1	4	8	3	0	0	0	16	1622	62	0
1	4	3	2	0	0	1	10	948	44	0
0	4	3	2	0	0	1	10	1025	52	0
1	4	6	2	0	0	0	16	1473	123	0
1	4	14	3	0	0	0	16	1559	170	0
1	4	9	1	1	0	1	8	750	45	0
0	4	27	3	0	0	0	16	1761	194	0
1	4	2	5	0	0	0	16	1455	29	0
0	4	2	4	0	0	1	14	1351	41	0
1	4	8	2	0	0	1	10	1084	191	0
0	4	4	3	0	0	0	16	1637	63	0
1	4	15	1	1	0	1	5	561	301	0
0	4	1	1	1	0	1	1	16	20	0
1	4	16	3	0	0	0	16	1637	268	0
0	4	27	5	0	0	0	16	1453	30	0
1	4	3	1	1	0	1	8	696	43	0
1	4	4	6	0	0	1	1	49	33	0
1	4	12	1	1	0	1	10	1054	240	0
1	4	20	2	0	0	1	6	638	451	0
1	4	2	2	0	0	1	13	1266	9	0
0	4	15	1	1	0	1	9	909	181	0
1	4	5	6	0	0	1	8	789	29	0
1	4	6	5	0	0	1	10	924	138	0
0	4	12	5	0	0	0	16	1579	243	0
1	4	3	1	1	0	1	9	902	25	0
1	4	11	1	1	0	1	4	481	204	0
1	4	12	3	0	0	1	8	702	173	0
0	4	1	6	0	0	1	6	635	7	0
1	4	1	6	0	0	1	9	848	9	0
0	4	35	1	1	1	1	12	1167	351	0
1	4	8	1	1	0	1	2	315	185	0
1	4	8	3	0	0	0	16	1638	51	0
0	4	7	4	0	0	1	2	238	88	0
0	4	33	6	0	0	1	4	481	10	0
1	4	12	6	0	0	1	2	201	61	0
1	4	3	2	0	0	1	2	256	72	0
1	4	9	2	0	1	1	2	256	58	0
0	4	10	2	0	1	1	8	750	109	0
1	4	3	2	0	0	0	16	1510	28	0
0	4	3	3	0	0	0	16	1597	59	0
0	4	4	2	0	0	1	8	789	86	0
1	4	5	2	0	0	1	10	1009	110	0
0	4	4	4	0	0	1	2	351	76	0
1	4	3	1	1	0	1	2	141	67	0
1	4	2	1	1	0	1	1	109	46	0
0	4	3	2	0	0	1	10	1086	27	0
1	4	10	3	0	0	0	16	1594	159	0
0	4	2	1	1	0	1	2	387	43	0
1	4	5	1	1	0	1	10	1054	51	0
1	4	51	6	0	0	0	16	1532	29	0
1	4	24	6	0	0	1	1	38	194	0
1	4	5	2	0	0	1	10	945	19	0
1	4	5	3	0	0	0	16	1577	88	0
1	4	6	3	0	0	0	16	1599	74	0
1	4	3	1	1	0	1	10	1042	38	0
1	4	4	6	0	0	1	2	156	64	0
1	4	14	1	1	0	1	8	706	219	0
1	4	22	2	0	0	1	13	1260	452	0
1	4	12	3	0	0	0	16	1529	200	0
0	4	12	2	0	0	1	8	817	286	0
1	4	12	1	1	0	1	10	1041	238	0
0	4	4	2	0	0	1	11	1107	68	0
1	4	3	2	0	0	1	10	975	61	0
1	4	1	2	0	0	0	16	1751	7	0
1	4	11	5	0	0	0	16	1459	21	0
1	4	8	6	0	0	1	5	547	27	0
1	4	4	2	0	0	1	10	1102	23	0
1	4	4	2	0	0	1	10	952	37	0
1	4	7	5	0	0	1	2	204	116	0
1	4	17	3	0	0	0	16	1638	352	0
1	4	3	1	1	0	1	2	301	70	0
0	4	3	5	0	0	1	13	1343	62	0
1	4	30	6	0	0	0	16	1745	347	0
1	4	32	1	1	1	1	8	783	426	0
1	4	1	2	0	0	1	8	826	18	0
0	4	8	2	0	0	1	10	1101	187	0
0	4	2	6	0	0	1	9	863	18	0
0	4	9	1	1	0	1	9	886	69	0
1	4	7	6	0	0	1	2	292	19	0
1	4	19	3	0	0	0	16	1636	417	0
1	4	7	3	0	0	0	16	1535	87	0
0	4	2	5	0	0	1	14	1351	23	0
1	4	4	3	0	0	0	16	1578	35	0
0	4	13	3	0	0	1	2	327	299	0
1	4	9	1	1	0	1	5	554	146	0
1	4	4	1	1	0	1	10	1054	74	0
0	4	2	5	0	0	1	13	1344	8	0
0	4	2	2	0	0	1	2	190	47	0
0	4	4	2	0	1	1	2	286	74	0
1	4	7	1	1	1	1	2	211	144	0
0	4	16	1	1	1	1	2	239	368	0
1	4	2	3	0	0	0	16	1655	12	0
0	4	1	2	0	0	0	16	1686	9	0
1	4	5	1	1	0	1	2	309	110	0
1	4	7	1	1	0	1	2	181	145	0
1	4	6	2	0	0	1	5	572	143	0
1	4	26	2	0	0	1	10	1031	386	0
0	4	2	2	0	0	1	14	1416	41	0
0	4	4	2	0	0	1	10	1066	74	0
1	4	2	1	1	0	1	8	696	43	0
0	4	3	1	1	0	1	2	245	19	0
0	4	12	1	1	0	1	9	881	195	0
0	4	6	4	0	0	1	2	238	49	0
1	4	3	1	1	0	1	11	1112	50	0
1	4	2	2	0	0	0	16	1618	21	0
0	4	2	4	0	0	1	2	249	19	0
1	4	6	3	0	0	0	16	1637	114	0
0	4	2	2	0	0	1	10	1099	30	0
1	4	8	2	0	0	0	16	1637	136	0
0	4	12	2	0	0	1	10	1016	282	0
1	4	8	6	0	1	1	1	38	74	0
0	4	3	4	0	0	0	16	1769	67	0
0	4	3	4	0	0	1	14	1357	63	0
1	4	6	5	0	0	0	16	1579	118	0
1	4	3	1	1	0	1	4	481	48	0
1	4	4	3	0	0	0	16	1611	51	0
1	4	47	6	0	0	1	8	789	46	0
1	4	20	1	1	0	1	10	1042	401	0
0	4	16	1	1	0	1	1	3	310	0
1	4	7	1	1	0	1	2	308	35	0
1	4	7	1	1	0	1	5	541	141	0
1	4	5	2	0	0	1	4	469	96	0
1	4	7	6	0	1	1	10	974	12	0
1	4	22	3	0	0	0	16	1645	471	0
0	4	4	3	0	0	0	16	1636	83	0
0	4	8	6	0	0	1	1	67	25	0
0	4	6	1	1	0	1	9	885	60	0
0	4	2	4	0	0	1	13	1304	46	0
1	4	7	5	0	0	0	16	1459	162	0
1	4	9	2	0	0	1	10	965	96	0
0	4	28	1	1	0	1	1	38	410	0
1	4	15	1	1	0	1	5	572	189	0
1	4	8	2	0	0	0	16	1744	183	0
1	4	19	3	0	0	0	16	1574	406	0
1	4	8	3	0	0	0	16	1637	123	0
1	4	2	1	1	0	1	8	757	31	0
0	4	3	1	1	0	1	10	957	60	0
0	4	19	1	1	0	1	1	38	93	0
0	4	6	2	0	0	1	8	807	79	0
0	4	2	4	0	0	1	13	1343	21	0
0	4	9	6	0	1	1	2	306	204	0
1	4	15	3	0	0	0	16	1636	299	0
1	4	2	2	0	0	1	10	965	20	0
1	4	4	2	0	0	1	10	967	54	0
0	4	2	5	0	0	1	14	1357	40	0
0	4	6	2	0	0	1	2	184	124	0
1	4	3	1	1	0	1	1	89	63	0
0	4	4	4	0	0	1	2	351	44	0
0	4	3	2	0	0	1	10	966	63	0
1	4	4	1	1	0	1	2	306	71	0
1	4	18	1	1	0	1	8	700	212	0
1	4	2	5	0	0	0	16	1456	40	0
0	4	3	4	0	0	1	14	1351	39	0
0	4	11	4	0	0	1	2	238	67	0
0	4	2	2	0	0	1	10	1070	46	0
1	4	3	2	0	0	1	10	1066	50	0
1	4	32	1	1	0	1	11	1128	365	0
0	4	4	6	0	0	1	2	186	39	0
1	4	6	2	0	0	0	16	1511	122	0
0	4	2	2	0	0	1	10	975	36	0
1	4	3	1	1	0	1	11	1105	70	0
0	4	8	1	1	0	0	16	1704	74	0
1	4	23	1	1	1	1	10	1003	480	0
1	4	6	5	0	0	0	16	1459	96	0
0	4	4	1	1	0	1	8	712	69	0
1	4	9	1	1	0	1	8	715	193	0
1	5	19	3	0	0	0	16	1642	394	0
0	5	5	4	0	0	1	2	249	79	0
1	5	11	3	0	0	0	16	1573	220	0
0	5	23	6	0	0	1	8	789	196	0
0	5	23	1	1	0	1	2	238	185	0
1	5	7	1	1	0	1	4	473	140	0
0	5	7	6	0	0	1	5	569	24	0
1	5	15	3	0	0	0	16	1659	199	0
1	5	11	3	0	0	0	16	1636	119	0
1	5	2	1	1	0	1	10	1042	43	0
0	5	3	1	1	1	1	2	249	69	0
0	5	7	1	1	1	1	13	1289	36	0
0	5	15	2	0	1	1	10	1068	258	0
1	5	6	1	1	0	1	8	706	66	0
1	5	3	2	0	0	1	2	256	72	0
1	5	6	5	0	0	1	11	1105	116	0
0	5	5	4	0	0	1	2	272	105	0
0	5	3	2	0	0	1	2	238	62	0
1	5	29	6	0	0	1	1	67	34	0
1	5	2	1	1	0	0	16	1722	16	0
0	5	15	3	0	0	0	16	1532	333	0
1	5	51	1	1	1	1	1	38	811	0
1	5	5	2	0	0	1	10	1083	112	0
1	5	2	5	0	0	0	16	1455	31	0
1	5	18	3	0	0	0	16	1638	357	0
1	5	8	3	0	0	0	16	1637	68	0
1	5	11	3	0	0	0	16	1512	145	0
1	5	3	1	1	0	1	9	848	48	0
1	5	12	3	0	0	0	16	1573	217	0
0	5	3	2	0	0	1	10	1096	51	0
0	5	17	3	0	0	0	16	1578	376	0
0	5	4	2	0	1	1	10	1068	41	0
1	5	8	1	1	0	1	9	881	120	0
0	5	15	3	0	0	1	2	238	262	0
1	5	10	3	0	0	0	16	1612	164	0
1	5	8	6	0	0	1	8	750	16	0
1	5	7	1	1	0	1	2	185	142	0
0	5	3	4	0	0	1	2	351	61	0
1	5	29	3	0	0	0	16	1636	239	0
0	5	2	6	0	1	1	4	469	25	0
1	5	3	5	0	0	1	6	628	66	0
1	5	4	3	0	0	0	16	1655	21	0
0	5	7	2	0	0	1	10	1084	147	0
1	5	3	2	0	0	0	16	1547	24	0
1	5	11	3	0	0	0	16	1637	240	0
1	5	2	5	0	0	0	16	1457	24	0
1	5	7	2	0	1	1	2	172	161	0
0	5	2	3	0	0	0	16	1559	16	0
1	5	11	3	0	0	0	16	1540	92	0
0	5	1	2	0	0	1	14	1416	16	0
1	5	26	2	0	0	1	3	442	535	0
0	5	21	4	0	0	1	2	249	74	0
0	5	7	1	1	1	1	2	225	86	0
0	5	5	1	1	0	1	2	391	112	0
0	5	2	2	0	0	1	10	1066	26	0
1	5	15	6	0	0	1	10	1079	153	0
1	5	2	5	0	0	0	16	1455	24	0
1	5	1	2	0	0	0	16	1684	15	0
1	5	2	1	1	0	1	1	3	31	0
1	5	2	1	1	0	1	8	702	33	0
1	5	2	3	0	0	0	16	1762	46	0
1	5	11	2	0	0	1	13	1289	200	0
0	5	2	3	0	0	1	12	1226	27	0
1	5	14	1	1	0	1	9	865	307	0
1	5	2	2	0	0	1	2	189	13	0
0	5	2	2	0	0	1	2	184	39	0
0	5	3	4	0	0	1	2	245	27	0
1	5	8	1	1	0	1	4	478	100	0
0	5	5	4	0	0	1	2	238	116	0
0	5	5	5	0	0	1	9	870	97	0
1	5	19	2	0	0	1	4	466	425	0
0	5	15	2	0	0	0	16	1542	344	0
0	5	19	1	1	0	1	1	38	45	0
1	5	5	3	0	0	0	16	1578	88	0
0	5	2	5	0	0	1	10	927	8	0
1	5	24	1	1	1	1	1	109	34	0
0	5	2	4	0	0	1	14	1351	29	0
1	5	8	6	0	0	1	7	677	17	0
0	5	5	6	0	0	1	10	1067	27	0
1	5	19	1	1	1	1	13	1260	384	0
1	5	19	3	0	0	0	16	1559	116	0
1	5	2	2	0	0	1	2	190	47	0
1	5	9	6	0	0	1	10	1046	51	0
0	5	4	2	0	0	1	10	1078	78	0
1	5	1	5	0	0	1	2	146	7	0
0	5	2	5	0	0	1	10	919	38	0
0	5	9	6	0	1	1	9	893	118	0
1	5	1	1	1	0	1	5	556	21	0
1	5	4	3	0	0	0	16	1486	24	0
0	5	3	1	1	0	1	4	459	35	0
1	5	3	6	0	1	1	2	309	53	0
1	5	6	2	0	0	1	8	789	125	0
0	5	9	6	0	1	1	5	531	179	0
0	5	26	1	1	1	1	8	706	221	0
1	5	4	3	0	0	0	16	1559	71	0
0	5	64	1	1	0	1	8	716	132	0
1	5	5	1	1	1	1	2	319	118	0
0	5	17	6	0	0	1	8	817	23	0
1	5	7	2	0	0	1	10	1016	141	0
1	5	4	2	0	0	0	16	1512	87	0
0	5	3	4	0	1	1	2	249	38	0
1	5	8	3	0	0	0	16	1621	165	0
1	5	10	3	0	0	0	16	1578	167	0
0	5	4	2	0	0	1	14	1418	86	0
0	5	2	4	0	0	1	14	1351	38	0
0	5	26	1	1	0	1	8	774	497	0
1	5	8	1	1	0	1	8	711	63	0
1	5	29	6	0	0	0	16	1745	33	0
0	5	12	2	0	0	1	4	481	283	0
1	5	5	3	0	0	0	16	1561	72	0
1	5	10	1	1	0	1	9	881	123	0
0	5	12	1	1	0	1	10	1042	215	0
0	5	5	1	1	0	1	9	881	107	0
1	5	2	5	0	0	0	16	1455	36	0
0	5	8	2	0	0	1	1	38	85	0
1	5	20	1	1	0	1	6	624	152	0
0	5	2	4	0	1	1	2	239	32	0
1	5	4	1	1	1	1	2	172	57	0
1	5	7	2	0	0	0	16	1512	158	0
1	5	2	2	0	0	0	16	1744	36	0
1	5	9	6	0	0	0	16	1516	69	0
0	5	4	3	0	0	1	9	883	53	0
1	5	16	6	0	0	1	8	777	60	0
1	5	16	1	1	0	1	10	1042	361	0
1	5	3	3	0	0	0	16	1659	34	0
1	5	13	1	1	0	1	8	750	311	0
1	5	25	6	0	0	1	1	97	93	0
0	5	16	1	1	0	1	8	750	336	0
0	5	3	2	0	0	1	10	1101	54	0
0	5	2	2	0	0	1	2	226	30	0
1	5	14	1	1	0	1	6	615	295	0
1	5	6	3	0	0	0	16	1626	60	0
1	5	18	3	0	0	0	16	1789	166	0
1	5	68	6	0	0	0	16	1510	68	0
1	5	9	1	1	0	1	10	1042	213	0
0	5	2	5	0	0	1	14	1418	16	0
1	5	22	3	0	0	0	16	1577	478	0
0	5	2	4	0	0	1	2	238	48	0
1	5	4	1	1	0	1	8	711	27	0
0	5	5	1	1	0	1	12	1175	52	0
1	5	33	5	0	0	0	16	1459	221	0
1	5	5	6	0	0	1	12	1179	23	0
0	5	2	4	0	0	1	2	238	11	0
0	5	2	5	0	0	1	14	1351	20	0
1	5	21	3	0	0	0	16	1577	423	0
1	5	7	1	1	0	1	1	105	144	0
1	5	1	5	0	0	0	16	1742	9	0
0	5	4	2	0	0	1	13	1289	93	0
1	5	10	1	1	0	1	5	540	69	0
1	5	15	6	0	0	1	9	911	147	0
1	5	6	6	0	1	1	2	177	20	0
1	5	23	6	0	0	0	16	1599	93	0
0	5	6	2	0	0	1	2	182	136	0
0	5	7	2	0	0	1	10	1072	104	0
1	5	5	2	0	0	1	10	1014	103	0
1	5	7	2	0	0	0	16	1454	100	0
0	5	4	2	0	0	1	10	1016	76	0
0	5	6	1	1	0	1	10	1054	96	0
1	5	3	2	0	0	0	16	1540	52	0
1	5	26	6	0	0	1	1	65	319	0
1	5	4	2	0	0	0	16	1684	20	0
1	5	18	3	0	0	0	16	1578	287	0
1	5	2	5	0	0	1	10	920	34	0
0	5	11	4	0	0	1	2	239	44	0
1	5	6	1	1	0	1	1	38	46	0
0	5	7	1	1	0	1	9	879	73	0
1	5	1	2	0	0	1	10	1070	14	0
0	5	4	1	1	0	0	16	1722	38	0
0	5	4	4	0	0	1	14	1408	85	0
1	5	10	6	0	0	0	16	1579	19	0
1	5	10	6	0	0	1	8	713	122	0
1	5	4	3	0	0	0	16	1637	62	0
0	5	5	2	0	0	1	10	1016	98	0
1	5	5	3	0	0	0	16	1470	93	0
0	5	5	4	0	0	1	2	308	73	0
1	5	5	1	1	0	1	8	711	92	0
1	5	9	1	1	0	1	4	473	44	0
1	5	7	2	0	0	1	10	1079	112	0
1	5	5	1	1	0	1	10	1042	20	0
1	5	2	1	1	0	1	10	1101	22	0
0	5	6	1	1	1	1	1	38	138	0
0	5	13	6	0	0	1	14	1375	31	0
1	5	14	1	1	0	1	2	225	246	0
0	5	6	6	0	1	1	8	717	93	0
0	5	2	2	0	0	1	10	1065	44	0
1	5	1	2	0	0	1	8	830	16	0
1	5	19	3	0	0	0	16	1638	358	0
0	5	4	4	0	0	1	2	238	89	0
0	5	16	6	0	1	1	2	167	165	0
1	5	6	1	1	0	1	4	459	55	0
1	5	4	5	0	0	0	16	1459	75	0
1	5	2	1	1	0	1	1	89	20	0
1	5	9	1	1	0	1	13	1260	139	0
1	5	9	6	0	0	1	8	715	161	0
0	5	7	1	1	0	1	9	864	149	0
0	5	3	2	0	0	1	10	1010	58	0
0	5	4	2	0	0	1	13	1308	75	0
1	5	2	2	0	0	0	16	1540	47	0
0	5	1	4	0	0	0	16	1523	12	0
0	5	6	6	0	0	1	10	1066	85	0
1	5	2	1	1	1	1	2	211	47	0
1	5	11	3	0	0	0	16	1636	192	0
0	5	4	2	0	0	1	10	965	88	0
1	5	3	5	0	0	0	16	1459	57	0
0	5	2	2	0	0	1	8	817	25	0
1	5	1	5	0	0	1	2	261	10	0
1	5	7	2	0	0	0	16	1512	152	0
1	5	36	2	0	1	1	4	469	653	0
0	5	8	5	0	0	0	16	1457	173	0
1	5	1	2	0	0	1	10	1100	13	0
0	5	3	2	0	0	1	10	1066	67	0
0	5	3	4	0	0	1	2	238	60	0
1	5	18	6	0	0	1	2	258	113	0
1	5	1	2	0	0	1	13	1267	19	0
0	5	21	3	0	0	0	16	1559	447	0
0	5	4	2	0	0	1	10	1096	79	0
0	5	19	6	0	0	1	10	1054	14	0
0	5	1	2	0	0	1	10	1066	23	0
1	5	17	1	1	0	1	8	706	176	0
1	5	13	3	0	0	0	16	1636	262	0
0	5	3	6	0	0	1	13	1268	38	0
1	5	9	3	0	0	0	16	1637	209	0
1	5	1	2	0	0	1	10	966	8	0
0	5	2	3	0	0	0	16	1592	21	0
1	5	5	1	1	0	1	3	416	105	0
1	5	5	1	1	0	1	11	1112	96	0
1	5	4	1	1	0	0	16	1727	81	0
0	5	11	4	0	1	1	2	238	29	0
1	5	36	1	1	1	1	8	706	272	0
1	5	6	1	1	0	1	1	10	133	0
1	5	19	3	0	0	0	16	1638	422	0
1	5	2	5	0	0	0	16	1455	30	0
0	5	11	6	0	0	1	2	364	51	0
1	5	53	6	0	0	1	4	466	70	0
0	5	1	2	0	0	1	13	1269	16	0
1	5	1	2	0	0	1	8	830	13	0
0	5	8	1	1	0	1	14	1407	75	0
1	5	7	6	0	1	1	2	133	141	0
0	5	1	2	0	0	1	10	966	19	0
0	5	13	6	0	1	1	2	269	38	0
1	5	5	1	1	0	1	2	183	112	0
1	5	9	3	0	0	0	16	1623	191	0
1	5	4	2	0	0	0	16	1622	54	0
0	5	9	3	0	0	0	16	1578	169	0
1	5	5	2	0	0	0	16	1510	101	0
0	5	59	6	0	0	0	16	1771	15	0
1	5	3	5	0	0	0	16	1472	55	0
1	5	7	1	1	0	0	16	1653	141	0
1	5	7	1	1	0	1	1	24	140	0
0	5	2	4	0	1	1	2	243	46	0
1	5	13	3	0	0	1	12	1195	281	0
0	5	4	2	0	0	1	2	223	95	0
0	5	6	1	1	0	1	4	485	22	0
0	5	3	2	0	0	0	16	1539	17	0
1	5	12	3	0	0	0	16	1619	280	0
0	5	14	1	1	0	1	12	1149	330	0
1	5	16	3	0	0	0	16	1557	192	0
0	5	7	3	0	0	0	16	1635	151	0
0	5	4	2	0	0	0	16	1473	75	0
0	5	2	4	0	0	1	13	1308	20	0
1	5	3	2	0	0	1	8	807	65	0
0	5	22	3	0	0	1	12	1226	348	0
1	5	17	1	1	0	1	1	67	383	0
0	5	4	5	0	0	1	11	1105	85	0
0	5	3	2	0	0	1	10	1078	59	0
1	5	1	2	0	0	1	10	967	7	0
1	5	1	5	0	0	1	2	144	17	0
1	5	12	6	0	0	1	15	1444	174	0
1	5	11	3	0	0	0	16	1789	119	0
0	5	5	4	0	0	1	2	250	25	0
0	5	10	6	0	0	1	10	1032	89	0
0	5	8	6	0	0	1	8	753	44	0
1	5	15	3	0	0	1	2	395	13	0
1	5	3	1	1	0	1	2	310	52	0
0	5	1	2	0	0	0	16	1739	12	0
1	5	4	2	0	0	1	10	1027	87	0
1	5	10	1	1	0	1	10	1036	220	0
0	5	5	4	0	0	1	2	238	88	0
1	5	10	3	0	0	0	16	1638	188	0
1	5	12	3	0	0	0	16	1573	239	0
0	5	1	2	0	0	1	10	966	19	0
0	5	9	1	1	0	1	1	38	56	0
1	5	3	1	1	1	1	2	230	71	0
1	5	9	1	1	1	1	8	696	37	0
0	5	19	1	1	1	1	8	718	423	0
0	5	36	6	0	1	1	3	404	182	0
1	5	2	1	1	0	0	16	1722	18	0
0	5	2	4	0	0	1	14	1351	41	0
0	5	21	1	1	0	1	9	859	263	0
0	5	5	1	1	0	1	10	1054	72	0
1	5	6	3	0	0	0	16	1622	127	0
0	5	4	4	0	0	1	2	351	79	0
1	5	4	3	0	0	0	16	1528	46	0
1	5	4	2	0	0	1	8	750	95	0
0	5	4	2	0	0	1	10	1066	83	0
1	5	4	2	0	0	1	2	265	81	0
0	5	2	6	0	0	1	13	1266	8	0
1	5	5	2	0	0	1	13	1299	114	0
0	5	2	6	0	0	1	1	52	46	0
1	5	7	1	1	0	1	8	713	70	0
0	5	16	1	1	0	1	1	38	281	0
0	5	3	5	0	0	0	16	1620	30	0
1	6	5	6	0	0	1	9	914	112	0
0	6	12	1	1	0	0	16	1702	136	0
0	6	72	1	1	0	1	9	881	1246	0
1	6	10	3	0	0	0	16	1612	188	0
1	6	3	3	0	0	0	16	1573	55	0
1	6	3	2	0	0	0	16	1744	27	0
0	6	21	2	0	0	1	10	977	24	0
0	6	7	6	0	0	1	8	696	39	0
0	6	9	1	1	0	1	8	694	6	0
0	6	3	2	0	0	1	13	1267	48	0
1	6	18	1	1	0	1	1	91	195	0
0	6	9	2	0	0	1	2	172	202	0
1	6	3	5	0	0	0	16	1459	53	0
1	6	6	1	1	0	1	2	284	142	0
1	6	7	3	0	0	0	16	1655	162	0
1	6	6	3	0	0	0	16	1578	135	0
1	6	8	5	0	0	0	16	1622	153	0
1	6	7	3	0	0	0	16	1636	141	0
1	6	2	1	1	0	0	16	1618	41	0
1	6	19	1	1	0	1	8	713	125	0
1	6	24	1	1	0	1	1	38	244	0
1	6	18	6	0	1	1	2	293	168	0
0	6	5	1	1	1	1	1	76	39	0
0	6	46	3	0	0	1	12	1143	30	0
1	6	12	6	0	0	1	10	1054	61	0
0	6	2	4	0	0	0	16	1742	13	0
0	6	1	1	1	0	1	9	849	20	0
1	6	11	3	0	0	0	16	1578	216	0
0	6	5	2	0	0	1	10	1066	64	0
0	6	33	6	0	0	1	12	1175	17	0
0	6	5	1	1	0	1	3	436	95	0
0	6	4	4	0	0	1	2	351	80	0
1	6	4	1	1	0	1	8	694	31	0
1	6	6	1	1	0	1	2	392	72	0
0	6	6	2	0	0	1	8	684	49	0
0	6	5	1	1	0	1	8	692	100	0
0	6	6	1	1	1	1	2	194	45	0
0	6	8	1	1	0	1	10	1054	132	0
0	6	4	1	1	0	1	8	707	25	0
1	6	8	1	1	0	1	4	466	47	0
1	6	14	6	0	0	1	10	1064	103	0
0	6	10	3	0	0	0	16	1622	46	0
1	6	23	2	0	0	0	16	1510	499	0
1	6	5	2	0	0	1	2	256	88	0
0	6	35	6	0	0	1	2	211	83	0
1	6	29	6	0	0	1	1	68	90	0
1	6	2	3	0	0	0	16	1599	42	0
0	6	9	3	0	0	0	16	1526	171	0
0	6	2	2	0	0	1	13	1267	47	0
0	6	1	4	0	0	0	16	1766	8	0
0	6	2	2	0	0	1	10	1064	26	0
1	6	3	3	0	1	1	2	256	53	0
0	6	3	2	0	0	1	11	1108	62	0
1	6	2	6	0	0	1	1	89	33	0
1	6	4	5	0	0	0	16	1459	76	0
1	6	2	1	1	0	1	8	692	28	0
0	6	12	3	0	0	0	16	1636	231	0
0	6	12	2	0	0	1	10	986	255	0
0	6	2	2	0	0	1	4	466	36	0
1	6	4	3	0	0	0	16	1595	72	0
0	6	11	6	0	0	1	3	402	42	0
0	6	2	4	0	0	1	14	1357	42	0
1	6	6	2	0	0	1	10	1074	49	0
1	6	7	3	0	0	0	16	1650	152	0
0	6	3	6	0	1	1	2	190	18	0
0	6	2	4	0	0	1	13	1327	30	0
1	6	7	5	0	0	0	16	1477	105	0
0	6	7	1	1	0	1	3	430	136	0
0	6	4	1	1	0	1	13	1289	90	0
0	6	8	1	1	0	1	2	294	160	0
0	6	8	1	1	0	1	2	391	160	0
1	6	6	3	0	0	0	16	1610	41	0
1	6	22	3	0	0	1	1	34	182	0
1	6	6	1	1	0	1	1	38	105	0
1	6	2	1	1	0	1	6	615	33	0
1	6	6	6	0	0	1	8	775	29	0
0	6	3	5	0	0	1	3	429	45	0
1	6	9	1	1	0	1	3	418	208	0
1	6	1	3	0	0	0	16	1591	9	0
1	6	2	1	1	0	1	6	611	47	0
0	6	6	1	1	0	1	8	703	78	0
0	6	9	6	0	0	0	16	1707	22	0
0	6	4	3	0	0	0	16	1576	33	0
0	6	27	3	0	0	0	16	1637	360	0
1	6	22	1	1	0	1	9	881	110	0
1	6	13	1	1	0	1	9	881	254	0
1	6	24	1	1	0	1	1	38	361	0
0	6	6	1	1	0	1	1	3	90	0
1	6	2	3	0	0	0	16	1598	21	0
0	6	3	2	0	0	1	8	817	52	0
1	6	17	2	0	0	1	10	1006	72	0
1	6	6	1	1	0	1	8	696	104	0
1	6	14	2	0	1	1	2	256	210	0
1	6	21	6	0	0	0	16	1619	201	0
1	6	11	2	0	0	0	16	1540	121	0
0	6	1	3	0	0	0	16	1559	16	0
1	6	3	5	0	0	0	16	1455	57	0
1	6	10	2	0	0	0	16	1744	214	0
0	6	7	1	1	0	1	2	286	132	0
1	6	22	1	1	0	0	16	1540	83	0
1	6	2	2	0	0	1	10	966	27	0
0	6	2	3	0	0	0	16	1570	33	0
0	6	12	2	0	0	1	2	123	276	0
0	6	3	2	0	0	0	16	1471	38	0
0	6	6	2	0	0	1	10	977	121	0
1	6	2	6	0	0	1	1	68	32	0
1	6	2	3	0	0	0	16	1589	36	0
0	6	2	1	1	0	1	10	1054	29	0
0	6	1	2	0	0	1	13	1326	19	0
0	6	3	1	1	0	1	3	418	60	0
0	6	4	1	1	0	0	16	1728	67	0
0	6	1	1	1	0	1	8	750	21	0
1	6	7	3	0	0	0	16	1638	166	0
1	6	12	6	0	0	1	10	1047	173	0
1	6	11	6	0	0	1	13	1275	43	0
1	6	23	2	0	0	1	13	1302	542	0
1	6	10	3	0	0	0	16	1645	222	0
0	6	2	3	0	0	0	16	1592	26	0
0	6	4	6	0	1	1	10	1072	25	0
1	6	15	1	1	1	1	10	1042	234	0
1	6	32	6	0	1	1	8	726	151	0
0	6	5	5	0	0	0	16	1461	82	0
0	6	7	2	0	0	1	10	1066	143	0
1	6	4	1	1	0	1	10	1042	89	0
0	6	3	5	0	0	0	16	1455	50	0
0	6	2	1	1	0	1	1	89	38	0
1	6	6	1	1	0	0	16	1697	130	0
1	6	3	3	0	0	0	16	1578	44	0
1	6	18	6	0	0	1	9	902	345	0
0	6	2	4	0	0	1	2	238	33	0
1	6	3	2	0	0	1	10	1101	42	0
0	6	3	4	0	0	1	2	351	53	0
1	6	16	6	0	0	0	16	1472	162	0
1	6	2	2	0	0	0	16	1452	27	0
1	6	6	6	0	1	1	8	789	56	0
0	6	5	2	0	0	1	10	1084	98	0
1	6	7	3	0	0	0	16	1636	158	0
1	6	3	3	0	0	0	16	1622	48	0
0	6	1	2	0	0	1	12	1218	19	0
1	6	3	2	0	0	1	2	181	55	0
0	6	3	6	0	0	1	13	1267	26	0
1	6	9	1	1	0	1	1	38	142	0
0	6	8	4	0	0	1	2	238	183	0
0	6	2	3	0	0	0	16	1620	42	0
1	6	7	3	0	0	0	16	1510	135	0
1	6	13	2	0	0	1	4	469	239	0
1	6	5	5	0	0	1	2	203	72	0
1	6	14	1	1	0	1	10	1042	99	0
1	6	4	1	1	0	1	2	221	74	0
0	6	11	1	1	0	1	8	694	173	0
1	6	21	3	0	0	0	16	1658	465	0
0	6	3	2	0	0	1	11	1105	68	0
1	6	4	5	0	0	1	11	1105	88	0
0	6	2	3	0	0	0	16	1578	22	0
1	6	10	3	0	0	0	16	1573	173	0
0	6	4	2	0	0	1	10	1069	84	0
1	6	4	2	0	0	1	12	1207	88	0
1	6	7	1	1	0	1	13	1290	153	0
0	6	19	3	0	0	0	16	1762	45	0
1	6	2	5	0	0	0	16	1459	23	0
1	6	4	2	0	0	1	8	751	68	0
0	6	4	3	0	0	0	16	1526	78	0
1	6	6	1	1	0	1	13	1269	120	0
1	6	6	6	0	0	1	8	702	18	0
1	6	3	3	0	0	0	16	1559	67	0
1	6	1	5	0	0	0	16	1452	11	0
0	6	3	4	0	0	1	2	238	55	0
1	6	5	1	1	0	1	2	162	114	0
0	6	6	1	1	0	1	2	157	118	0
1	6	19	3	0	0	0	16	1658	360	0
0	6	6	1	1	0	1	9	913	125	0
0	6	3	4	0	0	1	2	351	56	0
1	6	2	2	0	0	1	11	1106	11	0
0	6	2	2	0	0	1	10	1006	44	0
0	6	1	4	0	0	1	2	351	16	0
1	6	8	3	0	0	0	16	1578	156	0
0	6	6	6	0	0	1	10	1069	16	0
0	6	2	5	0	0	0	16	1461	28	0
1	6	7	3	0	0	0	16	1655	160	0
1	6	3	3	0	0	0	16	1611	27	0
0	6	2	2	0	0	1	2	227	25	0
1	6	12	3	0	0	0	16	1529	184	0
0	6	4	3	0	0	0	16	1560	79	0
0	6	1	5	0	0	1	3	430	19	0
1	6	3	1	1	0	1	1	88	69	0
0	6	5	2	0	0	1	13	1276	111	0
1	6	9	2	0	0	0	16	1745	111	0
1	6	7	1	1	0	1	8	702	96	0
1	6	13	6	0	0	1	4	472	288	0
1	6	5	1	1	0	1	10	1036	93	0
1	6	7	3	0	0	0	16	1620	162	0
1	6	3	2	0	0	1	2	168	68	0
1	6	6	3	0	0	0	16	1578	97	0
1	6	5	1	1	0	1	4	466	90	0
0	6	2	4	0	0	1	13	1326	28	0
0	6	9	6	0	0	1	9	898	37	0
1	6	22	6	0	0	1	8	749	74	0
1	6	27	6	0	0	1	10	1094	34	0
1	6	14	3	0	0	0	16	1460	96	0
1	6	2	3	0	0	0	16	1660	30	0
0	6	3	4	0	0	1	2	238	59	0
1	6	1	1	1	1	1	10	1042	15	0
1	6	3	2	0	0	1	8	789	20	0
0	6	4	3	0	0	0	16	1559	91	0
1	6	63	1	1	0	1	12	1191	620	0
0	6	3	3	0	0	0	16	1636	69	0
0	6	19	4	0	0	1	2	238	15	0
1	6	9	1	1	0	0	16	1712	42	0
0	6	3	1	1	0	1	5	545	34	0
0	6	2	4	0	0	1	14	1366	26	0
1	6	11	1	1	0	1	8	793	119	0
0	6	22	6	0	1	1	8	700	90	0
0	6	2	4	0	0	1	14	1351	26	0
1	6	7	2	0	0	0	16	1745	143	0
0	6	4	3	0	0	0	16	1637	80	0
1	6	5	5	0	0	1	2	152	91	0
0	6	8	1	1	0	1	2	301	161	0
1	6	11	3	0	0	0	16	1636	174	0
0	6	3	4	0	0	1	2	238	15	0
1	6	12	1	1	0	1	3	404	280	0
1	6	3	6	0	0	1	1	51	67	0
1	6	11	1	1	0	1	8	700	244	0
1	6	8	1	1	0	1	8	694	141	0
1	6	4	1	1	0	1	4	466	36	0
1	6	3	5	0	0	0	16	1454	40	0
1	6	5	3	0	0	0	16	1578	114	0
1	6	14	3	0	0	0	16	1567	97	0
0	6	3	4	0	0	1	13	1306	44	0
0	6	3	3	0	0	0	16	1653	52	0
0	6	4	2	0	0	1	10	1070	96	0
1	6	2	3	0	0	0	16	1571	36	0
0	6	12	1	1	0	1	8	682	265	0
1	6	2	6	0	0	1	1	52	18	0
0	6	1	3	0	0	0	16	1620	13	0
0	6	2	1	1	0	1	6	634	27	0
1	6	3	3	0	0	0	16	1631	49	0
1	6	8	6	0	0	1	1	109	25	0
0	6	2	4	0	1	1	2	238	39	0
1	6	3	2	0	0	1	10	1072	70	0
1	6	8	3	0	0	0	16	1640	174	0
1	6	4	1	1	0	1	3	413	28	0
1	6	4	1	1	0	1	2	183	93	0
1	6	7	1	1	0	1	10	1041	119	0
1	6	4	2	0	0	1	10	973	71	0
0	6	1	4	0	0	1	2	244	22	0
1	6	5	3	0	0	0	16	1610	77	0
0	6	7	1	1	0	1	1	38	40	0
1	6	4	3	0	0	0	16	1653	80	0
1	6	7	3	0	0	0	16	1535	137	0
1	6	7	3	0	0	0	16	1638	164	0
0	6	2	6	0	0	1	10	1069	18	0
1	6	1	1	1	0	1	9	902	18	0
0	6	22	3	0	0	0	16	1526	108	0
0	6	2	2	0	0	1	8	789	19	0
0	6	7	2	0	0	0	16	1619	151	0
1	6	2	5	0	1	1	2	204	18	0
1	6	61	6	0	0	0	16	1561	16	0
1	6	3	3	0	0	0	16	1572	39	0
1	6	4	5	0	0	0	16	1457	70	0
0	6	1	3	0	0	0	16	1757	15	0
0	6	10	6	0	0	1	13	1254	30	0
1	6	3	1	1	0	1	8	694	66	0
0	6	6	2	0	0	1	8	787	141	0
1	6	1	3	0	0	0	16	1611	18	0
0	6	3	2	0	0	1	10	1072	39	0
0	6	2	4	0	0	1	14	1351	20	0
1	6	3	1	1	0	1	10	1042	53	0
1	6	8	1	1	0	0	16	1707	53	0
1	6	27	2	0	0	0	16	1543	609	0
1	6	7	3	0	0	0	16	1559	84	0
0	6	10	6	0	0	1	1	32	18	0
0	6	3	3	0	0	0	16	1610	51	0
0	6	3	4	0	0	1	2	238	64	0
0	6	2	2	0	0	1	10	966	37	0
1	6	2	1	1	0	1	2	136	37	0
0	6	20	6	0	0	0	16	1725	22	0
1	6	9	1	1	0	1	10	1041	162	0
0	6	9	6	0	0	1	13	1266	33	0
1	6	3	1	1	0	1	2	306	44	0
1	6	21	1	1	0	1	8	696	75	0
0	6	4	2	0	0	1	10	1064	74	0
0	6	14	1	1	1	1	2	265	238	0
1	6	17	6	0	1	1	3	418	391	0
0	6	5	3	0	0	0	16	1577	79	0
0	6	12	6	0	1	1	10	1036	9	0
0	6	3	3	0	0	0	16	1622	55	0
0	6	9	6	0	0	1	8	764	31	0
1	6	1	3	0	0	0	16	1559	20	0
1	6	3	2	0	0	1	10	1023	20	0
1	6	3	2	0	0	0	16	1514	55	0
0	6	10	4	0	0	1	2	238	89	0
1	6	4	1	1	0	1	1	67	74	0
1	6	19	6	0	1	1	2	362	146	0
0	6	15	1	1	0	1	9	890	117	0
0	6	5	2	0	0	0	16	1540	95	0
0	6	2	3	0	0	0	16	1635	24	0
0	6	4	3	0	0	0	16	1589	85	0
1	6	7	1	1	0	1	13	1289	158	0
0	6	11	2	0	0	1	1	40	250	0
1	6	8	1	1	0	1	2	292	46	0
0	6	1	3	0	0	0	16	1597	11	0
1	6	14	1	1	0	1	1	51	143	0
0	6	12	6	0	0	1	1	70	53	0
0	6	7	6	0	0	1	10	996	16	0
1	6	4	3	0	0	0	16	1592	83	0
0	6	14	1	1	0	1	9	893	168	0
1	6	10	1	1	0	1	9	886	72	0
0	6	16	6	0	0	1	14	1386	10	0
0	6	4	2	0	0	1	10	1072	60	0
0	6	8	6	0	0	1	10	1068	24	0
0	6	3	2	0	0	1	10	1072	61	0
1	6	3	2	0	0	1	10	1100	51	0
1	6	3	2	0	0	0	16	1539	56	0
1	6	12	1	1	1	1	1	38	76	0
1	6	26	2	0	0	1	10	1009	400	0
0	6	5	1	1	0	1	1	38	21	0
0	6	7	3	0	0	0	16	1620	161	0
1	6	5	3	0	0	0	16	1637	110	0
0	6	8	2	0	0	0	16	1512	163	0
0	6	3	3	0	0	0	16	1742	57	0
0	6	8	6	0	0	1	10	1064	12	0
1	6	6	3	0	0	0	16	1560	95	0
0	6	3	6	0	0	1	1	4	72	0
0	6	3	2	0	0	1	10	1010	59	0
0	6	1	4	0	1	1	2	238	12	0
0	6	25	6	0	0	0	16	1694	21	0
0	6	3	5	0	0	1	11	1105	62	0
1	6	5	5	0	0	0	16	1481	108	0
1	6	8	6	0	0	1	1	64	107	0
0	6	3	3	0	0	0	16	1758	63	0
0	6	2	3	0	0	0	16	1620	25	0
1	6	7	5	0	1	1	10	924	148	0
1	6	7	3	0	0	0	16	1578	146	0
1	7	2	2	0	0	1	13	1248	26	0
1	7	3	3	0	0	0	16	1620	64	0
0	7	4	2	0	0	1	10	1065	92	0
1	7	4	2	0	0	1	10	1084	48	0
1	7	21	6	0	0	1	8	807	312	0
0	7	56	6	0	1	1	10	1080	7	0
1	7	2	2	0	0	1	10	1101	39	0
1	7	8	1	1	0	1	1	3	79	0
1	7	3	1	1	0	1	12	1209	55	0
1	7	2	1	1	0	1	8	694	45	0
0	7	2	2	0	0	1	4	469	13	0
0	7	23	1	1	1	1	2	308	542	0
1	7	1	3	0	0	0	16	1610	23	0
0	7	2	4	0	0	1	14	1351	36	0
0	7	3	3	0	0	0	16	1620	57	0
1	7	11	3	0	0	0	16	1621	252	0
0	7	7	1	1	0	1	9	863	121	0
0	7	1	4	0	0	1	13	1343	8	0
0	7	13	6	0	1	1	1	12	213	0
0	7	4	2	0	0	1	10	1084	95	0
0	7	3	2	0	0	1	10	1069	33	0
1	7	16	6	0	0	1	1	89	65	0
1	7	2	3	0	0	0	16	1592	40	0
1	7	4	2	0	0	1	10	956	88	0
0	7	112	6	0	1	1	1	66	373	0
1	7	12	1	1	1	1	2	265	271	0
1	7	6	6	0	1	1	10	1042	38	0
0	7	4	2	0	0	1	10	1100	66	0
0	7	2	3	0	0	0	16	1621	44	0
1	7	6	3	0	0	0	16	1742	110	0
1	7	1	3	0	0	1	11	1108	13	0
1	7	2	3	0	0	0	16	1578	25	0
1	7	11	1	1	0	1	10	1042	202	0
1	7	9	1	1	0	1	1	38	145	0
1	7	3	3	0	0	0	16	1578	52	0
1	7	10	1	1	0	1	2	313	215	0
1	7	4	3	0	0	0	16	1637	73	0
1	7	4	1	1	0	1	2	391	75	0
1	7	29	6	0	1	1	2	310	65	0
1	7	65	1	1	0	1	9	881	634	0
0	7	5	2	0	0	1	10	966	67	0
0	7	25	6	0	0	1	9	881	149	0
0	7	2	1	1	0	1	12	1202	40	0
0	7	2	4	0	0	1	13	1323	27	0
1	7	10	3	0	0	0	16	1640	230	0
0	7	5	2	0	0	1	10	967	81	0
1	7	16	2	0	0	1	2	181	318	0
1	7	4	5	0	0	0	16	1459	90	0
1	7	3	2	0	0	1	10	997	66	0
1	7	43	2	0	0	1	10	1003	303	0
0	7	7	1	1	0	1	5	541	97	0
1	7	4	6	0	0	1	1	38	34	0
1	7	6	1	1	0	1	13	1263	122	0
1	7	9	6	0	0	1	8	789	22	0
0	7	17	1	1	1	1	13	1289	253	0
1	7	3	1	1	1	1	2	211	63	0
1	7	8	1	1	0	1	8	720	155	0
1	7	3	5	0	0	0	16	1461	71	0
1	7	3	3	0	0	0	16	1620	47	0
1	7	4	1	1	0	1	3	440	69	0
1	7	7	1	1	0	1	8	694	68	0
1	7	7	2	0	0	0	16	1497	29	0
1	7	6	2	0	0	1	10	1084	135	0
0	7	2	3	0	0	0	16	1757	26	0
1	7	17	1	1	0	1	11	1138	393	0
0	7	4	6	0	0	0	16	1745	39	0
0	7	1	4	0	0	1	2	351	19	0
0	7	2	3	0	0	0	16	1619	48	0
1	7	12	3	0	0	0	16	1637	274	0
1	7	1	2	0	0	1	13	1295	16	0
0	7	22	6	0	0	0	16	1745	10	0
1	7	6	3	0	0	0	16	1637	133	0
0	7	3	5	0	0	1	13	1289	52	0
1	7	1	3	0	0	0	16	1599	19	0
1	7	15	6	0	0	1	2	180	14	0
1	7	3	1	1	0	1	4	523	45	0
0	7	9	1	1	0	0	16	1704	44	0
0	7	16	6	0	0	1	14	1383	53	0
1	7	20	6	0	0	1	10	965	265	0
1	7	2	2	0	0	1	10	1088	31	0
1	7	7	2	0	0	1	10	1001	155	0
0	7	8	1	1	1	1	2	286	65	0
0	7	7	6	0	0	1	1	89	88	0
1	7	3	1	1	0	1	8	696	45	0
0	7	2	5	0	0	1	10	1027	12	0
1	7	12	3	0	0	0	16	1636	220	0
1	7	6	1	1	0	1	9	914	124	0
1	7	12	6	0	0	1	8	789	23	0
1	7	15	3	0	0	0	16	1635	265	0
0	7	20	6	0	1	0	16	1623	142	0
1	7	2	3	0	0	0	16	1599	17	0
1	7	7	6	0	1	1	2	256	15	0
1	7	16	2	0	0	0	16	1540	69	0
0	7	3	4	0	0	1	13	1327	40	0
0	7	32	5	0	0	1	12	1202	758	0
0	7	4	2	0	0	1	10	965	70	0
1	7	1	3	0	0	0	16	1557	12	0
0	7	5	5	0	0	1	11	1105	96	0
1	7	2	3	0	0	0	16	1620	36	0
1	7	28	1	1	0	1	8	717	602	0
1	7	2	3	0	0	0	16	1591	22	0
1	7	35	6	0	1	1	1	99	136	0
0	7	1	2	0	0	1	2	184	13	0
1	7	12	2	0	0	1	1	40	260	0
1	7	4	3	0	0	0	16	1655	73	0
0	7	6	2	0	0	1	10	1006	142	0
0	7	7	2	0	0	1	10	1095	156	0
0	7	2	5	0	0	0	16	1456	26	0
1	7	3	3	0	0	0	16	1637	64	0
1	7	2	2	0	0	1	10	975	23	0
0	7	4	2	0	0	0	16	1771	25	0
1	7	2	3	0	0	0	16	1640	44	0
1	7	2	3	0	0	0	16	1560	40	0
0	7	7	1	1	0	1	2	240	142	0
0	7	4	1	1	0	1	1	89	91	0
0	7	3	4	0	0	1	2	351	52	0
0	7	5	2	0	0	1	10	1066	18	0
1	7	14	6	0	0	1	8	793	120	0
1	7	51	1	1	1	1	8	791	141	0
1	7	5	2	0	0	1	13	1266	117	0
1	7	15	1	1	0	1	8	707	94	0
0	7	6	6	0	0	1	10	948	32	0
0	7	17	2	0	0	1	12	1207	402	0
1	7	19	6	0	0	1	6	593	23	0
0	7	7	5	0	0	1	2	399	98	0
1	7	11	1	1	0	1	8	681	170	0
1	7	29	2	0	0	1	8	806	192	0
1	7	12	1	1	0	1	9	902	237	0
1	7	2	2	0	0	1	13	1267	25	0
0	7	4	3	0	0	0	16	1623	64	0
0	7	5	3	0	0	0	16	1638	67	0
1	7	6	5	0	0	1	2	147	139	0
0	7	45	1	1	0	1	1	38	595	0
1	7	8	6	0	0	1	2	190	42	0
0	7	17	6	0	0	1	12	1161	90	0
1	7	41	6	0	0	1	8	726	264	0
0	7	7	3	0	0	0	16	1636	164	0
1	7	17	1	1	0	1	1	38	149	0
0	7	9	1	1	0	1	1	71	200	0
0	7	2	4	0	0	1	14	1351	48	0
1	7	4	3	0	0	0	16	1559	68	0
1	7	12	2	0	0	1	10	1016	172	0
1	7	18	1	1	0	1	8	700	44	0
0	7	18	2	0	0	1	10	1023	244	0
0	7	21	1	1	0	1	13	1289	185	0
1	7	14	6	0	0	1	10	1042	48	0
1	7	3	2	0	0	1	13	1290	21	0
1	7	28	6	0	0	1	2	256	77	0
0	7	8	2	0	0	1	10	1088	60	0
0	7	4	2	0	0	1	10	965	88	0
0	7	2	4	0	0	1	14	1351	25	0
1	7	4	2	0	0	1	8	789	64	0
1	7	3	1	1	0	1	2	319	37	0
1	7	9	1	1	0	1	9	863	205	0
1	7	3	3	0	0	0	16	1620	49	0
1	7	2	2	0	0	1	10	966	28	0
0	7	62	4	0	1	1	2	243	27	0
0	7	8	2	0	0	1	10	1031	29	0
1	7	13	1	1	0	1	8	707	163	0
0	7	11	4	0	0	1	1	75	247	0
0	7	1	4	0	0	1	13	1304	23	0
1	7	8	3	0	0	0	16	1744	25	0
1	7	2	3	0	0	0	16	1579	25	0
0	7	6	1	1	0	1	8	739	69	0
0	7	4	2	0	0	1	10	1066	70	0
1	7	16	1	1	0	1	2	292	363	0
1	7	2	5	0	0	0	16	1459	28	0
0	7	9	5	0	0	0	16	1459	115	0
0	7	13	4	0	0	1	2	240	22	0
0	7	22	6	0	0	1	4	460	97	0
1	7	12	2	0	0	0	16	1553	117	0
1	7	8	2	0	0	1	10	1088	85	0
1	7	7	1	1	0	1	10	1036	126	0
1	7	5	1	1	0	1	9	881	70	0
1	7	11	3	0	0	0	16	1622	240	0
1	7	8	1	1	0	1	8	711	123	0
1	7	22	3	0	0	0	16	1560	392	0
1	7	2	3	0	0	0	16	1592	42	0
1	7	2	3	0	0	0	16	1622	18	0
1	7	14	3	0	0	0	16	1636	309	0
0	7	4	5	0	0	1	11	1105	93	0
1	7	6	3	0	0	0	16	1655	138	0
0	7	8	6	0	0	1	1	89	190	0
1	7	8	1	1	0	1	1	3	28	0
0	7	29	1	1	0	1	1	38	531	0
1	7	47	6	0	0	1	13	1348	38	0
1	7	4	2	0	0	1	8	794	77	0
1	7	2	3	0	0	0	16	1569	39	0
0	7	3	2	0	0	1	10	1100	50	0
1	7	4	3	0	0	0	16	1559	91	0
1	7	14	1	1	0	1	8	717	213	0
1	7	7	1	1	0	1	2	317	137	0
1	7	3	2	0	0	1	13	1289	59	0
1	7	5	2	0	0	1	10	985	103	0
1	7	5	2	0	0	1	10	1042	106	0
1	7	39	6	0	0	1	1	101	49	0
0	7	5	4	0	0	1	2	238	92	0
0	7	5	1	1	0	1	4	507	63	0
0	7	5	4	0	0	1	2	238	11	0
1	7	2	3	0	0	0	16	1571	20	0
1	7	3	3	0	0	0	16	1561	50	0
1	7	8	1	1	0	1	9	863	86	0
0	7	36	1	1	0	1	1	40	840	0
0	7	13	6	0	1	1	12	1177	122	0
0	7	7	1	1	0	1	3	418	143	0
0	7	17	3	0	0	0	16	1559	374	0
0	7	10	2	0	0	1	1	38	147	0
1	7	4	2	0	0	1	10	942	29	0
1	7	2	2	0	0	1	10	986	43	0
0	7	19	3	0	0	1	6	637	309	0
0	7	3	2	0	0	1	10	1066	67	0
0	7	69	6	0	0	1	5	538	200	0
1	7	12	5	0	0	1	11	1105	241	0
1	7	1	3	0	0	0	16	1618	16	0
0	7	1	1	1	0	1	4	494	20	0
1	7	6	3	0	0	0	16	1501	106	0
1	7	7	3	0	0	0	16	1655	93	0
1	7	2	3	0	0	0	16	1589	46	0
0	7	7	4	0	0	1	2	249	164	0
1	7	2	2	0	0	1	10	967	20	0
0	7	14	1	1	0	1	8	722	260	0
0	7	2	3	0	0	0	16	1619	15	0
0	7	4	2	0	0	1	6	664	22	0
0	7	2	1	1	0	1	13	1343	47	0
1	7	20	1	1	1	1	8	746	188	0
1	7	8	2	0	0	1	13	1245	152	0
1	7	7	2	0	0	1	12	1207	154	0
1	7	6	2	0	0	0	16	1511	107	0
0	7	2	3	0	0	0	16	1599	45	0
1	7	10	1	1	1	1	1	38	228	0
0	7	2	5	0	0	0	16	1452	19	0
0	7	10	3	0	0	0	16	1640	213	0
1	7	1	5	0	0	1	10	924	17	0
1	7	2	5	0	0	0	16	1453	40	0
1	7	10	1	1	0	1	1	38	111	0
1	7	3	3	0	0	0	16	1620	49	0
0	7	1	3	0	0	0	16	1579	9	0
0	7	2	2	0	0	1	2	177	32	0
0	7	5	1	1	0	1	8	750	111	0
0	7	3	4	0	0	1	2	351	58	0
1	7	2	2	0	0	1	10	937	42	0
1	7	3	2	0	0	0	16	1473	40	0
1	7	9	1	1	0	1	8	711	96	0
0	7	3	2	0	0	1	3	402	67	0
0	7	17	6	0	0	1	11	1112	156	0
1	7	1	2	0	0	1	2	181	15	0
1	7	1	2	0	0	0	16	1681	18	0
0	7	6	6	0	0	1	10	1072	8	0
1	7	12	1	1	0	1	2	292	210	0
1	7	4	3	0	0	0	16	1578	67	0
0	7	10	1	1	0	1	2	391	156	0
1	7	4	3	0	0	0	16	1563	88	0
1	7	3	2	0	0	1	15	1431	54	0
1	7	13	3	0	0	0	16	1641	289	0
1	7	44	6	0	0	1	6	622	73	0
0	7	3	4	0	0	1	13	1306	67	0
0	7	4	1	1	0	1	1	52	89	0
0	7	13	1	1	0	1	1	68	81	0
1	7	43	1	1	1	1	1	38	542	0
0	7	2	3	0	0	0	16	1599	26	0
0	7	2	3	0	0	0	16	1592	44	0
[truncated: 11,808 more rows]
